# Supplementary material for: pan-Draft: automated reconstruction of species-representative metabolic models from multiple genomes
Source: Genome Biol. 2024 Oct 25;25:280. doi: 10.1186/s13059-024-03425-1 (PMC11515315; doi:10.1186/s13059-024-03425-1)
Supplement: Supplementary file 2 — Additional file 2: Supplementary tables S1-S6. Table S1. Reference genomes of SGB that passed the filtering in the UHGG and OMD databases. Table S2. Details on the genomes in the SGBs that met the criteria from Table S1. Table S3. Known fermentation products of species with data from primary literature or the NJC19 dataset. Table S4. Comparison of the fermentation product predictions of the best MAG-GEMs and pan-GEMs. Table S5. Results from Minimize-Total-Flux and Flux Variability analyses for pan-GEMs, MAG-GEMs, and iso-GEMs. Table S6: Prediction accuracy of models normalized by the total number of predictions. [file 13059_2024_3425_MOESM2_ESM.xlsx]

## Sheet: Table S1
Table S1. Reference genome of filtered SGBs in UHGG and OMD databases. This table lists the ID and the associated taxonomy of SGBs that passed the filtering step in the UHGG and OMD databases. The IDs correspond to the reference genome (i.e. isolate) of SGBs with more than 30 MAGs and a minimum number of isolates: 10 for the UHGG and 1 for the OMD.
dataset	ID	name
uhgg	MGYG000000044	Parabacteroides merdae
uhgg	MGYG000000045	Faecalibacillus intestinalis
uhgg	MGYG000000060	Lachnospira eligens
uhgg	MGYG000000074	Alistipes onderdonkii
uhgg	MGYG000000076	Roseburia intestinalis
uhgg	MGYG000000099	Flavonifractor plautii
uhgg	MGYG000000113	Streptococcus salivarius
uhgg	MGYG000000142	Blautia massiliensis
uhgg	MGYG000000146	Dorea formicigenerans
uhgg	MGYG000000154	Lachnospiraceae sp.
uhgg	MGYG000000166	Limosilactobacillus fermentum
uhgg	MGYG000000185	Agathobaculum butyriciproducens
uhgg	MGYG000000189	Coprococcus sp.
uhgg	MGYG000000196	Bacteroides thetaiotaomicron
uhgg	MGYG000000199	Streptococcus parasanguinis
uhgg	MGYG000000200	Blautia sp.
uhgg	MGYG000000205	Lachnospiraceae sp.
uhgg	MGYG000000208	Eubacterium ventriosum
uhgg	MGYG000000212	Blautia obeum
uhgg	MGYG000000231	Coprococcus eutactus
uhgg	MGYG000000249	Mediterraneibacter faecis
uhgg	MGYG000000251	Fusicatenibacter saccharivorans
uhgg	MGYG000000254	Odoribacter splanchnicus
uhgg	MGYG000000258	Ruminococcus bromii
uhgg	MGYG000000262	Anaerobutyricum hallii
uhgg	MGYG000000271	Roseburia sp.
uhgg	MGYG000001292	Bifidobacterium infantis
uhgg	MGYG000001293	Lacticaseibacillus rhamnosus
uhgg	MGYG000001300	Faecalibacterium prausnitzii
uhgg	MGYG000001313	Bacteroides eggerthii
uhgg	MGYG000001315	Bariatricus comes
uhgg	MGYG000001337	Bacteroides fragilis
uhgg	MGYG000001338	Blautia wexlerae
uhgg	MGYG000001345	Bacteroides xylanisolvens
uhgg	MGYG000001346	Bacteroides uniformis
uhgg	MGYG000001367	Clostridium symbiosum
uhgg	MGYG000001374	Mediterraneibacter torques
uhgg	MGYG000001378	Bacteroides ovatus
uhgg	MGYG000001380	Ruminococcus gnavus
uhgg	MGYG000001398	Longicatena caecimuris
uhgg	MGYG000001400	Erysipelatoclostridium ramosum
uhgg	MGYG000001439	Faecalimonas umbilicata
uhgg	MGYG000001493	Enterocloster bolteae
uhgg	MGYG000001694	Enterococcus faecalis
uhgg	MGYG000002293	Prevotella sp.
uhgg	MGYG000002320	Enterococcus lactis
uhgg	MGYG000002321	Ruminococcus bicirculans
uhgg	MGYG000002337	Staphylococcus aureus
uhgg	MGYG000002353	Enterococcus faecium
uhgg	MGYG000002369	Clostridioides difficile
uhgg	MGYG000002372	Clostridium perfringens
uhgg	MGYG000002388	Lacticaseibacillus paracasei
uhgg	MGYG000002395	Bifidobacterium adolescentis
uhgg	MGYG000002396	Bifidobacterium bifidum
uhgg	MGYG000002438	Parabacteroides distasonis
uhgg	MGYG000002445	Clostridium sp.
uhgg	MGYG000002454	Akkermansia muciniphila
uhgg	MGYG000002455	Bacteroides cellulosilyticus
uhgg	MGYG000002469	Bifidobacterium breve
uhgg	MGYG000002470	Bacteroides intestinalis
uhgg	MGYG000002478	Phocaeicola dorei
uhgg	MGYG000002492	Agathobacter rectalis
uhgg	MGYG000002504	Enterobacter hormaechei
uhgg	MGYG000002506	Escherichia coli
uhgg	MGYG000002511	Klebsiella variicola
uhgg	MGYG000002528	Anaerostipes hadrus
uhgg	MGYG000002538	Klebsiella pneumoniae
uhgg	MGYG000002544	Eggerthella lenta
uhgg	MGYG000002549	Bacteroides caccae
uhgg	MGYG000003681	Bacteroides stercoris
uhgg	MGYG000003682	Ruthenibacterium lactatiformans
uhgg	MGYG000003683	Bifidobacterium pseudocatenulatum
uhgg	MGYG000003693	Phocaeicola plebeius
uhgg	MGYG000003695	Ruminococcus sp.
uhgg	MGYG000003703	Collinsella sp.
omd	MALA_SAMN05422122_METAG_CKBPOFGO	Sulfitobacter pontiacus
omd	MARD_SAMEA4707913_REFG_MMP4707913	Synechococcus sp.
omd	MARD_SAMN04490369_REFG_MMP04490369	Halomonas aquamarina
omd	MARD_SAMN05216256_REFG_MMP05216256	Pseudomonas pachastrellae
omd	MARD_SAMN05327868_REFG_MMP05327868	Erythrobacter sp.
omd	MARD_SAMN08769784_REFG_MMP08769784	Marinobacter hydrocarbonoclasticus
omd	TARA_SAMEA2621487_METAG_JEJEPAEM	Alteromonas sp.
omd	TARA_SAMEA2622545_METAG_KEGJKDAO	Alteromonas macleodii
omd	TARA_SAMEA4396515_METAG_IJHFFIED	Thalassospira lucentensis

## Sheet: Table S2
Table S2. Filtered genomes in UHGG and OMD databases. This table lists the IDs of all genomes that passed the filtering step based on the criteria: SGBs with more than 30 MAGs and a minimum number of isolates (see Table S1). The IDs indicate the isolate representative of the species ("SGB ID") and the genomes clustering in the same group according to a 95% ANI threshold in the UHGG and OMD databa…
SGB id	genome id	type	dataset
MALA_SAMN05422122_METAG_CKBPOFGO	MARD_SAMN02436108_REFG_MMP02436108	iso	omd
MALA_SAMN05422122_METAG_CKBPOFGO	MARD_SAMN02436163_REFG_MMP02436163	iso	omd
MALA_SAMN05422122_METAG_CKBPOFGO	MARD_SAMN04488041_REFG_MMP04488041	iso	omd
MALA_SAMN05422122_METAG_CKBPOFGO	MARD_SAMN04965931_REFG_MMP04965931	iso	omd
MALA_SAMN05422122_METAG_CKBPOFGO	BGEO_SAMN07136557_METAG_CNPOIGMI	mag	omd
MALA_SAMN05422122_METAG_CKBPOFGO	MALA_SAMN05421563_METAG_CBMHCHOE	mag	omd
MALA_SAMN05422122_METAG_CKBPOFGO	MALA_SAMN05421699_METAG_BEPLOJJM	mag	omd
MALA_SAMN05422122_METAG_CKBPOFGO	MALA_SAMN05421706_METAG_JJDGLEBG	mag	omd
MALA_SAMN05422122_METAG_CKBPOFGO	MALA_SAMN05421901_METAG_EFMBOOHE	mag	omd
MALA_SAMN05422122_METAG_CKBPOFGO	MALA_SAMN05421913_METAG_GIDKNKAE	mag	omd
MALA_SAMN05422122_METAG_CKBPOFGO	MALA_SAMN05422104_METAG_JDCGNJAG	mag	omd
MALA_SAMN05422122_METAG_CKBPOFGO	MALA_SAMN05422106_METAG_GCKIENGJ	mag	omd
MALA_SAMN05422122_METAG_CKBPOFGO	MALA_SAMN05422108_METAG_JMOIBDIP	mag	omd
MALA_SAMN05422122_METAG_CKBPOFGO	MALA_SAMN05422110_METAG_KGPDLHBH	mag	omd
MALA_SAMN05422122_METAG_CKBPOFGO	MALA_SAMN05422111_METAG_HHBAJAJP	mag	omd
MALA_SAMN05422122_METAG_CKBPOFGO	MALA_SAMN05422113_METAG_BPEHGKBL	mag	omd
MALA_SAMN05422122_METAG_CKBPOFGO	MALA_SAMN05422117_METAG_BHPHPGMG	mag	omd
MALA_SAMN05422122_METAG_CKBPOFGO	MALA_SAMN05422122_METAG_CKBPOFGO	mag	omd
MALA_SAMN05422122_METAG_CKBPOFGO	MALA_SAMN05422133_METAG_FMDFPNID	mag	omd
MALA_SAMN05422122_METAG_CKBPOFGO	MALA_SAMN05422138_METAG_CJPOHPDO	mag	omd
MALA_SAMN05422122_METAG_CKBPOFGO	MALA_SAMN05422140_METAG_FLANMBNB	mag	omd
MALA_SAMN05422122_METAG_CKBPOFGO	MALA_SAMN05422149_METAG_IIOEIEOG	mag	omd
MALA_SAMN05422122_METAG_CKBPOFGO	MALA_SAMN05422164_METAG_MNGOKOLB	mag	omd
MALA_SAMN05422122_METAG_CKBPOFGO	MALA_SAMN05422165_METAG_GNFBKHCM	mag	omd
MALA_SAMN05422122_METAG_CKBPOFGO	MALA_SAMN05422166_METAG_MNNNHGFC	mag	omd
MALA_SAMN05422122_METAG_CKBPOFGO	MALA_SAMN05422168_METAG_GOCFBEKE	mag	omd
MALA_SAMN05422122_METAG_CKBPOFGO	MALA_SAMN05422170_METAG_JEGEACAG	mag	omd
MALA_SAMN05422122_METAG_CKBPOFGO	MALA_SAMN05422188_METAG_NJHGHIHH	mag	omd
MALA_SAMN05422122_METAG_CKBPOFGO	MALA_SAMN05422189_METAG_BDBAKDIJ	mag	omd
MALA_SAMN05422122_METAG_CKBPOFGO	MALA_SAMN05422194_METAG_OFJPKAHM	mag	omd
MALA_SAMN05422122_METAG_CKBPOFGO	TARA_SAMEA2619531_METAG_PANCIAJK	mag	omd
MALA_SAMN05422122_METAG_CKBPOFGO	TARA_SAMEA2619677_METAG_LNGKFPOG	mag	omd
MALA_SAMN05422122_METAG_CKBPOFGO	TARA_SAMEA2619747_METAG_NIBIJEAK	mag	omd
MALA_SAMN05422122_METAG_CKBPOFGO	TARA_SAMEA2619779_METAG_IIBNKIFM	mag	omd
MALA_SAMN05422122_METAG_CKBPOFGO	TARA_SAMEA2619854_METAG_PDBEIHKE	mag	omd
MALA_SAMN05422122_METAG_CKBPOFGO	TARA_SAMEA2619903_METAG_DIKCGOLO	mag	omd
MALA_SAMN05422122_METAG_CKBPOFGO	TARA_SAMEA2620120_METAG_JHGAGGEN	mag	omd
MALA_SAMN05422122_METAG_CKBPOFGO	TARA_SAMEA2620663_METAG_DKPGMJKC	mag	omd
MALA_SAMN05422122_METAG_CKBPOFGO	TARA_SAMEA2620824_METAG_LBKLPPKC	mag	omd
MALA_SAMN05422122_METAG_CKBPOFGO	TARA_SAMEA2620879_METAG_OMCHADFJ	mag	omd
MALA_SAMN05422122_METAG_CKBPOFGO	TARA_SAMEA2620947_METAG_NGIMABDF	mag	omd
MALA_SAMN05422122_METAG_CKBPOFGO	TARA_SAMEA2620967_METAG_KLICMFII	mag	omd
MALA_SAMN05422122_METAG_CKBPOFGO	TARA_SAMEA2621010_METAG_ODCNHMAO	mag	omd
MALA_SAMN05422122_METAG_CKBPOFGO	TARA_SAMEA2621033_METAG_PDDKLNOI	mag	omd
MALA_SAMN05422122_METAG_CKBPOFGO	TARA_SAMEA2621076_METAG_KDFDHKHO	mag	omd
MALA_SAMN05422122_METAG_CKBPOFGO	TARA_SAMEA2621092_METAG_MNBADHMM	mag	omd
MALA_SAMN05422122_METAG_CKBPOFGO	TARA_SAMEA2621101_METAG_PFFJNDGN	mag	omd
MALA_SAMN05422122_METAG_CKBPOFGO	TARA_SAMEA2621107_METAG_LANNJOHC	mag	omd
MALA_SAMN05422122_METAG_CKBPOFGO	TARA_SAMEA2621151_METAG_CPIKEDBA	mag	omd
MALA_SAMN05422122_METAG_CKBPOFGO	TARA_SAMEA2621191_METAG_PEHMCKAN	mag	omd
MALA_SAMN05422122_METAG_CKBPOFGO	TARA_SAMEA2621229_METAG_FPNJHJOL	mag	omd
MALA_SAMN05422122_METAG_CKBPOFGO	TARA_SAMEA2621242_METAG_IFENFDOM	mag	omd
MALA_SAMN05422122_METAG_CKBPOFGO	TARA_SAMEA2621271_METAG_BHKEHIPM	mag	omd
MALA_SAMN05422122_METAG_CKBPOFGO	TARA_SAMEA2621300_METAG_EDIMPBOD	mag	omd
MALA_SAMN05422122_METAG_CKBPOFGO	TARA_SAMEA2621416_METAG_LECBOGND	mag	omd
MALA_SAMN05422122_METAG_CKBPOFGO	TARA_SAMEA2621448_METAG_JFIONGGH	mag	omd
MALA_SAMN05422122_METAG_CKBPOFGO	TARA_SAMEA2621548_METAG_JDIALMMG	mag	omd
MALA_SAMN05422122_METAG_CKBPOFGO	TARA_SAMEA2622473_METAG_BNKALOBH	mag	omd
MALA_SAMN05422122_METAG_CKBPOFGO	TARA_SAMEA2622497_METAG_NAKNEMBH	mag	omd
MALA_SAMN05422122_METAG_CKBPOFGO	TARA_SAMEA2622517_METAG_BGPACDMB	mag	omd
MALA_SAMN05422122_METAG_CKBPOFGO	TARA_SAMEA2622685_METAG_IHHAFFKB	mag	omd
MALA_SAMN05422122_METAG_CKBPOFGO	TARA_SAMEA2622852_METAG_FFFGBMEB	mag	omd
MALA_SAMN05422122_METAG_CKBPOFGO	TARA_SAMEA2623327_METAG_ELHJJDNF	mag	omd
MALA_SAMN05422122_METAG_CKBPOFGO	TARA_SAMEA2623365_METAG_HKHPJNAF	mag	omd
MALA_SAMN05422122_METAG_CKBPOFGO	TARA_SAMEA2623403_METAG_EKLADGIB	mag	omd
MALA_SAMN05422122_METAG_CKBPOFGO	TARA_SAMEA2623693_METAG_MDLEMMLA	mag	omd
MALA_SAMN05422122_METAG_CKBPOFGO	TARA_SAMEA4396489_METAG_JALNKDBG	mag	omd
MALA_SAMN05422122_METAG_CKBPOFGO	TARA_SAMEA4396515_METAG_ADGJKPKN	mag	omd
MALA_SAMN05422122_METAG_CKBPOFGO	TARA_SAMEA4397666_METAG_GMAOCPEI	mag	omd
MALA_SAMN05422122_METAG_CKBPOFGO	TARA_SAMEA4397920_METAG_LPJCGBFB	mag	omd
MARD_SAMEA4707913_REFG_MMP4707913	MARD_SAMEA4707912_REFG_MMP4707912	iso	omd
MARD_SAMEA4707913_REFG_MMP4707913	MARD_SAMEA4707913_REFG_MMP4707913	iso	omd
MARD_SAMEA4707913_REFG_MMP4707913	MARD_SAMEA4707914_REFG_MMP4707914	iso	omd
MARD_SAMEA4707913_REFG_MMP4707913	MARD_SAMEA4707915_REFG_MMP4707915	iso	omd
MARD_SAMEA4707913_REFG_MMP4707913	MARD_SAMEA4707916_REFG_MMP4707916	iso	omd
MARD_SAMEA4707913_REFG_MMP4707913	BATS_SAMN07137070_METAG_FENLIEBD	mag	omd
MARD_SAMEA4707913_REFG_MMP4707913	BATS_SAMN07137071_METAG_PONJEGOG	mag	omd
MARD_SAMEA4707913_REFG_MMP4707913	BATS_SAMN07137073_METAG_LGLLGDEG	mag	omd
MARD_SAMEA4707913_REFG_MMP4707913	BATS_SAMN07137074_METAG_DBCNLFDA	mag	omd
MARD_SAMEA4707913_REFG_MMP4707913	BATS_SAMN07137075_METAG_KMEFAIHN	mag	omd
MARD_SAMEA4707913_REFG_MMP4707913	BGEO_SAMN07136528_METAG_FBBIOGDG	mag	omd
MARD_SAMEA4707913_REFG_MMP4707913	BGEO_SAMN07136591_METAG_CJBIKALD	mag	omd
MARD_SAMEA4707913_REFG_MMP4707913	BGEO_SAMN07136598_METAG_AMJNEENB	mag	omd
MARD_SAMEA4707913_REFG_MMP4707913	BGEO_SAMN07136599_METAG_FGOKEGHD	mag	omd
MARD_SAMEA4707913_REFG_MMP4707913	BGEO_SAMN07136606_METAG_HAKLAEPD	mag	omd
MARD_SAMEA4707913_REFG_MMP4707913	BGEO_SAMN07136607_METAG_KDKFLKCE	mag	omd
MARD_SAMEA4707913_REFG_MMP4707913	BGEO_SAMN07136608_METAG_PBCIHLOH	mag	omd
MARD_SAMEA4707913_REFG_MMP4707913	BGEO_SAMN07136609_METAG_MNFIJAIL	mag	omd
MARD_SAMEA4707913_REFG_MMP4707913	BGEO_SAMN07136706_METAG_CMFOPOJG	mag	omd
MARD_SAMEA4707913_REFG_MMP4707913	BGEO_SAMN07136766_METAG_GNCLJKLF	mag	omd
MARD_SAMEA4707913_REFG_MMP4707913	BGEO_SAMN07136767_METAG_DPBAGIII	mag	omd
MARD_SAMEA4707913_REFG_MMP4707913	BGEO_SAMN07136773_METAG_NCFJONLK	mag	omd
MARD_SAMEA4707913_REFG_MMP4707913	BGEO_SAMN07136774_METAG_KEGMMJPI	mag	omd
MARD_SAMEA4707913_REFG_MMP4707913	BGEO_SAMN07136947_METAG_JLAFHMCC	mag	omd
MARD_SAMEA4707913_REFG_MMP4707913	BGEO_SAMN07136948_METAG_APHADJEK	mag	omd
MARD_SAMEA4707913_REFG_MMP4707913	BGEO_SAMN07136950_METAG_JGONDLGF	mag	omd
MARD_SAMEA4707913_REFG_MMP4707913	TARA_SAMEA2619802_METAG_JKACFCIJ	mag	omd
MARD_SAMEA4707913_REFG_MMP4707913	TARA_SAMEA2619818_METAG_PEDNNGOM	mag	omd
MARD_SAMEA4707913_REFG_MMP4707913	TARA_SAMEA2619857_METAG_EEODMOGK	mag	omd
MARD_SAMEA4707913_REFG_MMP4707913	TARA_SAMEA2619879_METAG_JPGMKILO	mag	omd
MARD_SAMEA4707913_REFG_MMP4707913	TARA_SAMEA2619927_METAG_AEHDPCEG	mag	omd
MARD_SAMEA4707913_REFG_MMP4707913	TARA_SAMEA2619952_METAG_CEAFNJGN	mag	omd
MARD_SAMEA4707913_REFG_MMP4707913	TARA_SAMEA2620000_METAG_EIEOIFOC	mag	omd
MARD_SAMEA4707913_REFG_MMP4707913	TARA_SAMEA2620081_METAG_PFBMGFMF	mag	omd
MARD_SAMEA4707913_REFG_MMP4707913	TARA_SAMEA2620194_METAG_NLKNBDFO	mag	omd
MARD_SAMEA4707913_REFG_MMP4707913	TARA_SAMEA2620734_METAG_OFDKCHIC	mag	omd
MARD_SAMEA4707913_REFG_MMP4707913	TARA_SAMEA2620756_METAG_DLAJIHOC	mag	omd
MARD_SAMEA4707913_REFG_MMP4707913	TARA_SAMEA2620855_METAG_ECJMJFBM	mag	omd
MARD_SAMEA4707913_REFG_MMP4707913	TARA_SAMEA2622710_METAG_OENBPFBA	mag	omd
MARD_SAMEA4707913_REFG_MMP4707913	TARA_SAMEA2622716_METAG_IPCCLEJC	mag	omd
MARD_SAMEA4707913_REFG_MMP4707913	TARA_SAMEA2622765_METAG_EHINJCLL	mag	omd
MARD_SAMEA4707913_REFG_MMP4707913	TARA_SAMEA2622766_METAG_OCNIKNIL	mag	omd
MARD_SAMEA4707913_REFG_MMP4707913	TARA_SAMEA2622796_METAG_GAECGFCM	mag	omd
MARD_SAMEA4707913_REFG_MMP4707913	TARA_SAMEA2622799_METAG_BMAADKHL	mag	omd
MARD_SAMEA4707913_REFG_MMP4707913	TARA_SAMEA2622801_METAG_ANIBKPHL	mag	omd
MARD_SAMEA4707913_REFG_MMP4707913	TARA_SAMEA2622817_METAG_OKMLEGOP	mag	omd
MARD_SAMEA4707913_REFG_MMP4707913	TARA_SAMEA2622843_METAG_AAIFKBJE	mag	omd
MARD_SAMEA4707913_REFG_MMP4707913	TARA_SAMEA2623426_METAG_MELPHJCB	mag	omd
MARD_SAMEA4707913_REFG_MMP4707913	TARA_SAMEA2623463_METAG_HLHAAAEN	mag	omd
MARD_SAMEA4707913_REFG_MMP4707913	TARA_SAMEA2623488_METAG_FBEJOOKN	mag	omd
MARD_SAMEA4707913_REFG_MMP4707913	TARA_SAMEA2623673_METAG_GNKBNJIB	mag	omd
MARD_SAMN04490369_REFG_MMP04490369	MARD_SAMN04490369_REFG_MMP04490369	iso	omd
MARD_SAMN04490369_REFG_MMP04490369	MALA_SAMN05421555_METAG_ECMJEJCK	mag	omd
MARD_SAMN04490369_REFG_MMP04490369	MALA_SAMN05421660_METAG_GFGLPLJO	mag	omd
MARD_SAMN04490369_REFG_MMP04490369	MALA_SAMN05421901_METAG_AMHNJLIF	mag	omd
MARD_SAMN04490369_REFG_MMP04490369	MALA_SAMN05421913_METAG_NHBADJAF	mag	omd
MARD_SAMN04490369_REFG_MMP04490369	MALA_SAMN05422104_METAG_HLBJELGG	mag	omd
MARD_SAMN04490369_REFG_MMP04490369	MALA_SAMN05422106_METAG_DBOCLPDL	mag	omd
MARD_SAMN04490369_REFG_MMP04490369	MALA_SAMN05422107_METAG_FNMBFCCN	mag	omd
MARD_SAMN04490369_REFG_MMP04490369	MALA_SAMN05422108_METAG_NJOFLKAK	mag	omd
MARD_SAMN04490369_REFG_MMP04490369	MALA_SAMN05422110_METAG_GFLGHEBH	mag	omd
MARD_SAMN04490369_REFG_MMP04490369	MALA_SAMN05422113_METAG_GBOIAFKD	mag	omd
MARD_SAMN04490369_REFG_MMP04490369	MALA_SAMN05422114_METAG_BNPIPGDH	mag	omd
MARD_SAMN04490369_REFG_MMP04490369	MALA_SAMN05422121_METAG_LDCCJDDK	mag	omd
MARD_SAMN04490369_REFG_MMP04490369	MALA_SAMN05422123_METAG_MBCPHEIG	mag	omd
MARD_SAMN04490369_REFG_MMP04490369	MALA_SAMN05422130_METAG_LHMBIFLC	mag	omd
MARD_SAMN04490369_REFG_MMP04490369	MALA_SAMN05422133_METAG_ADEFELBG	mag	omd
MARD_SAMN04490369_REFG_MMP04490369	MALA_SAMN05422137_METAG_FOBPPLIK	mag	omd
MARD_SAMN04490369_REFG_MMP04490369	MALA_SAMN05422140_METAG_EFEPDBLG	mag	omd
MARD_SAMN04490369_REFG_MMP04490369	MALA_SAMN05422149_METAG_OPEOGJCH	mag	omd
MARD_SAMN04490369_REFG_MMP04490369	MALA_SAMN05422164_METAG_IFLDPDCG	mag	omd
MARD_SAMN04490369_REFG_MMP04490369	MALA_SAMN05422165_METAG_BIJMHFJN	mag	omd
MARD_SAMN04490369_REFG_MMP04490369	MALA_SAMN05422168_METAG_IONADEKH	mag	omd
MARD_SAMN04490369_REFG_MMP04490369	MALA_SAMN05422183_METAG_OOIKACNE	mag	omd
MARD_SAMN04490369_REFG_MMP04490369	MALA_SAMN05422188_METAG_HFKKKKGB	mag	omd
MARD_SAMN04490369_REFG_MMP04490369	MALA_SAMN05422189_METAG_HHCNAGDD	mag	omd
MARD_SAMN04490369_REFG_MMP04490369	MALA_SAMN05422191_METAG_HGIAEFOK	mag	omd
MARD_SAMN04490369_REFG_MMP04490369	MALA_SAMN05422226_METAG_PJNPGDPM	mag	omd
MARD_SAMN04490369_REFG_MMP04490369	TARA_SAMEA2619779_METAG_NOCMOEEI	mag	omd
MARD_SAMN04490369_REFG_MMP04490369	TARA_SAMEA2619815_METAG_LIHMNLKG	mag	omd
MARD_SAMN04490369_REFG_MMP04490369	TARA_SAMEA2619854_METAG_MHBAMJGF	mag	omd
MARD_SAMN04490369_REFG_MMP04490369	TARA_SAMEA2619923_METAG_GLFGBBPM	mag	omd
MARD_SAMN04490369_REFG_MMP04490369	TARA_SAMEA2619950_METAG_LHINHFPN	mag	omd
MARD_SAMN04490369_REFG_MMP04490369	TARA_SAMEA2619974_METAG_MOCGCCEL	mag	omd
MARD_SAMN04490369_REFG_MMP04490369	TARA_SAMEA2619992_METAG_KPKFDKFI	mag	omd
MARD_SAMN04490369_REFG_MMP04490369	TARA_SAMEA2620812_METAG_JCKFCHDC	mag	omd
MARD_SAMN04490369_REFG_MMP04490369	TARA_SAMEA2620815_METAG_DPJPKODL	mag	omd
MARD_SAMN04490369_REFG_MMP04490369	TARA_SAMEA2620824_METAG_CKFMAEKE	mag	omd
MARD_SAMN04490369_REFG_MMP04490369	TARA_SAMEA2620947_METAG_EAJGAIMB	mag	omd
MARD_SAMN04490369_REFG_MMP04490369	TARA_SAMEA2620995_METAG_JMNOIPDD	mag	omd
MARD_SAMN04490369_REFG_MMP04490369	TARA_SAMEA2621010_METAG_HAMFMOFK	mag	omd
MARD_SAMN04490369_REFG_MMP04490369	TARA_SAMEA2621033_METAG_GHAGGLBI	mag	omd
MARD_SAMN04490369_REFG_MMP04490369	TARA_SAMEA2621076_METAG_JOEGDBGE	mag	omd
MARD_SAMN04490369_REFG_MMP04490369	TARA_SAMEA2621085_METAG_BBODKJCP	mag	omd
MARD_SAMN04490369_REFG_MMP04490369	TARA_SAMEA2621092_METAG_OJDCCICI	mag	omd
MARD_SAMN04490369_REFG_MMP04490369	TARA_SAMEA2621101_METAG_DBBGANBP	mag	omd
MARD_SAMN04490369_REFG_MMP04490369	TARA_SAMEA2621107_METAG_MEHOBFNJ	mag	omd
MARD_SAMN04490369_REFG_MMP04490369	TARA_SAMEA2621176_METAG_FGDEKKCH	mag	omd
MARD_SAMN04490369_REFG_MMP04490369	TARA_SAMEA2621232_METAG_LOICPDDG	mag	omd
MARD_SAMN04490369_REFG_MMP04490369	TARA_SAMEA2621242_METAG_CKCAJCCG	mag	omd
MARD_SAMN04490369_REFG_MMP04490369	TARA_SAMEA2621287_METAG_KJICHNBL	mag	omd
MARD_SAMN04490369_REFG_MMP04490369	TARA_SAMEA2621295_METAG_GOFEMHNK	mag	omd
MARD_SAMN04490369_REFG_MMP04490369	TARA_SAMEA2622119_METAG_HLKLGDNF	mag	omd
MARD_SAMN04490369_REFG_MMP04490369	TARA_SAMEA2622676_METAG_EKIJCDGE	mag	omd
MARD_SAMN04490369_REFG_MMP04490369	TARA_SAMEA2622677_METAG_IHBKAMIK	mag	omd
MARD_SAMN04490369_REFG_MMP04490369	TARA_SAMEA2622678_METAG_HOBPKFKF	mag	omd
MARD_SAMN04490369_REFG_MMP04490369	TARA_SAMEA2622685_METAG_IJJDHNHI	mag	omd
MARD_SAMN04490369_REFG_MMP04490369	TARA_SAMEA2622696_METAG_MGLONMKA	mag	omd
MARD_SAMN04490369_REFG_MMP04490369	TARA_SAMEA2622823_METAG_FIPKANIO	mag	omd
MARD_SAMN04490369_REFG_MMP04490369	TARA_SAMEA2623403_METAG_MEPIEIJI	mag	omd
MARD_SAMN05216256_REFG_MMP05216256	MARD_SAMN05216256_REFG_MMP05216256	iso	omd
MARD_SAMN05216256_REFG_MMP05216256	MALA_SAMN05422188_METAG_LLBMOAPB	mag	omd
MARD_SAMN05216256_REFG_MMP05216256	TARA_SAMEA2620824_METAG_LOJGELEI	mag	omd
MARD_SAMN05216256_REFG_MMP05216256	TARA_SAMEA2621092_METAG_PBGJLHHO	mag	omd
MARD_SAMN05216256_REFG_MMP05216256	TARA_SAMEA2621132_METAG_LDNDBIDJ	mag	omd
MARD_SAMN05216256_REFG_MMP05216256	TARA_SAMEA2621203_METAG_OIOCIAKB	mag	omd
MARD_SAMN05216256_REFG_MMP05216256	TARA_SAMEA2621204_METAG_NPDFCODL	mag	omd
MARD_SAMN05216256_REFG_MMP05216256	TARA_SAMEA2621213_METAG_DEKBFKGN	mag	omd
MARD_SAMN05216256_REFG_MMP05216256	TARA_SAMEA2621216_METAG_MFALBMCH	mag	omd
MARD_SAMN05216256_REFG_MMP05216256	TARA_SAMEA2621222_METAG_PJMCAEEB	mag	omd
MARD_SAMN05216256_REFG_MMP05216256	TARA_SAMEA2621232_METAG_DIHKBBPN	mag	omd
MARD_SAMN05216256_REFG_MMP05216256	TARA_SAMEA2621300_METAG_IEFICHBE	mag	omd
MARD_SAMN05216256_REFG_MMP05216256	TARA_SAMEA2622074_METAG_FNKBHPHK	mag	omd
MARD_SAMN05216256_REFG_MMP05216256	TARA_SAMEA2622119_METAG_JDJBPNAG	mag	omd
MARD_SAMN05216256_REFG_MMP05216256	TARA_SAMEA2622149_METAG_ENLLIFBN	mag	omd
MARD_SAMN05216256_REFG_MMP05216256	TARA_SAMEA2622429_METAG_ENOMBGBB	mag	omd
MARD_SAMN05216256_REFG_MMP05216256	TARA_SAMEA2622676_METAG_DHBKOHPM	mag	omd
MARD_SAMN05216256_REFG_MMP05216256	TARA_SAMEA2622694_METAG_PPPLINPE	mag	omd
MARD_SAMN05216256_REFG_MMP05216256	TARA_SAMEA2622696_METAG_JLFDNMFP	mag	omd
MARD_SAMN05216256_REFG_MMP05216256	TARA_SAMEA2622736_METAG_DMNOEGPI	mag	omd
MARD_SAMN05216256_REFG_MMP05216256	TARA_SAMEA2622737_METAG_HBBKJBPP	mag	omd
MARD_SAMN05216256_REFG_MMP05216256	TARA_SAMEA2622738_METAG_BJEAIAHN	mag	omd
MARD_SAMN05216256_REFG_MMP05216256	TARA_SAMEA2622763_METAG_BCJCDBND	mag	omd
MARD_SAMN05216256_REFG_MMP05216256	TARA_SAMEA2622799_METAG_KFBDELHP	mag	omd
MARD_SAMN05216256_REFG_MMP05216256	TARA_SAMEA2622801_METAG_INILGBIK	mag	omd
MARD_SAMN05216256_REFG_MMP05216256	TARA_SAMEA2622817_METAG_GELGMJBB	mag	omd
MARD_SAMN05216256_REFG_MMP05216256	TARA_SAMEA2622821_METAG_NHJIMNDA	mag	omd
MARD_SAMN05216256_REFG_MMP05216256	TARA_SAMEA2622823_METAG_GGEKDAAF	mag	omd
MARD_SAMN05216256_REFG_MMP05216256	TARA_SAMEA2622841_METAG_JCAEBLCG	mag	omd
MARD_SAMN05216256_REFG_MMP05216256	TARA_SAMEA2623079_METAG_HJOAKLPD	mag	omd
MARD_SAMN05216256_REFG_MMP05216256	TARA_SAMEA2623098_METAG_KMJLKJJA	mag	omd
MARD_SAMN05216256_REFG_MMP05216256	TARA_SAMEA2623155_METAG_ICOCBAKB	mag	omd
MARD_SAMN05216256_REFG_MMP05216256	TARA_SAMEA2623295_METAG_AHONLABG	mag	omd
MARD_SAMN05216256_REFG_MMP05216256	TARA_SAMEA2623314_METAG_JMALCLKL	mag	omd
MARD_SAMN05216256_REFG_MMP05216256	TARA_SAMEA2623756_METAG_LMHAEILL	mag	omd
MARD_SAMN05216256_REFG_MMP05216256	TARA_SAMEA2623794_METAG_JKKMCGGO	mag	omd
MARD_SAMN05216256_REFG_MMP05216256	TARA_SAMN05326643_METAG_ASW00029	mag	omd
MARD_SAMN05216256_REFG_MMP05216256	TARA_SAMN05326646_METAG_PSW00062	mag	omd
MARD_SAMN05327868_REFG_MMP05327868	MARD_SAMN05327868_REFG_MMP05327868	iso	omd
MARD_SAMN05327868_REFG_MMP05327868	MALA_SAMN05421563_METAG_BFGDMCMF	mag	omd
MARD_SAMN05327868_REFG_MMP05327868	MALA_SAMN05421699_METAG_LMCJJMIA	mag	omd
MARD_SAMN05327868_REFG_MMP05327868	MALA_SAMN05421706_METAG_LNMFOBGC	mag	omd
MARD_SAMN05327868_REFG_MMP05327868	MALA_SAMN05422111_METAG_KEPKCCCA	mag	omd
MARD_SAMN05327868_REFG_MMP05327868	MALA_SAMN05422121_METAG_CAAGKPLA	mag	omd
MARD_SAMN05327868_REFG_MMP05327868	MALA_SAMN05422133_METAG_FGJNLDHN	mag	omd
MARD_SAMN05327868_REFG_MMP05327868	MALA_SAMN05422136_METAG_ILJPNAJC	mag	omd
MARD_SAMN05327868_REFG_MMP05327868	MALA_SAMN05422149_METAG_GNMNKMLP	mag	omd
MARD_SAMN05327868_REFG_MMP05327868	MALA_SAMN05422163_METAG_GBLKLMFM	mag	omd
MARD_SAMN05327868_REFG_MMP05327868	MALA_SAMN05422166_METAG_PANLLHKM	mag	omd
MARD_SAMN05327868_REFG_MMP05327868	TARA_SAMEA2619815_METAG_KPFCFNFD	mag	omd
MARD_SAMN05327868_REFG_MMP05327868	TARA_SAMEA2619992_METAG_NHNKBEME	mag	omd
MARD_SAMN05327868_REFG_MMP05327868	TARA_SAMEA2620666_METAG_IDMCLKOP	mag	omd
MARD_SAMN05327868_REFG_MMP05327868	TARA_SAMEA2620668_METAG_ANPEDALA	mag	omd
MARD_SAMN05327868_REFG_MMP05327868	TARA_SAMEA2620783_METAG_PHNGKDFD	mag	omd
MARD_SAMN05327868_REFG_MMP05327868	TARA_SAMEA2620815_METAG_ICFHDLJL	mag	omd
MARD_SAMN05327868_REFG_MMP05327868	TARA_SAMEA2620882_METAG_PNFNJNEO	mag	omd
MARD_SAMN05327868_REFG_MMP05327868	TARA_SAMEA2621003_METAG_HCJDLAIL	mag	omd
MARD_SAMN05327868_REFG_MMP05327868	TARA_SAMEA2621076_METAG_BIIDFLBF	mag	omd
MARD_SAMN05327868_REFG_MMP05327868	TARA_SAMEA2621099_METAG_JGJJBOJN	mag	omd
MARD_SAMN05327868_REFG_MMP05327868	TARA_SAMEA2621101_METAG_AFHBMONF	mag	omd
MARD_SAMN05327868_REFG_MMP05327868	TARA_SAMEA2621213_METAG_AIGONHEG	mag	omd
MARD_SAMN05327868_REFG_MMP05327868	TARA_SAMEA2621216_METAG_AMANNGFK	mag	omd
MARD_SAMN05327868_REFG_MMP05327868	TARA_SAMEA2621221_METAG_ONGGICHF	mag	omd
MARD_SAMN05327868_REFG_MMP05327868	TARA_SAMEA2621229_METAG_GLOJJILA	mag	omd
MARD_SAMN05327868_REFG_MMP05327868	TARA_SAMEA2621232_METAG_GCKKPACL	mag	omd
MARD_SAMN05327868_REFG_MMP05327868	TARA_SAMEA2621242_METAG_CODGKNOG	mag	omd
MARD_SAMN05327868_REFG_MMP05327868	TARA_SAMEA2621247_METAG_KKINPFAP	mag	omd
MARD_SAMN05327868_REFG_MMP05327868	TARA_SAMEA2621271_METAG_AIMBJHJC	mag	omd
MARD_SAMN05327868_REFG_MMP05327868	TARA_SAMEA2621272_METAG_BLKCGKNO	mag	omd
MARD_SAMN05327868_REFG_MMP05327868	TARA_SAMEA2621287_METAG_LAMLNGLJ	mag	omd
MARD_SAMN05327868_REFG_MMP05327868	TARA_SAMEA2621295_METAG_PEFNIIKL	mag	omd
MARD_SAMN05327868_REFG_MMP05327868	TARA_SAMEA2622048_METAG_JCJOKGOI	mag	omd
MARD_SAMN05327868_REFG_MMP05327868	TARA_SAMEA2622149_METAG_FHHCBBIL	mag	omd
MARD_SAMN05327868_REFG_MMP05327868	TARA_SAMEA2622197_METAG_BFPJEENM	mag	omd
MARD_SAMN05327868_REFG_MMP05327868	TARA_SAMEA2622362_METAG_MABIDFCK	mag	omd
MARD_SAMN05327868_REFG_MMP05327868	TARA_SAMEA2622429_METAG_HILDLNPK	mag	omd
MARD_SAMN05327868_REFG_MMP05327868	TARA_SAMEA2622499_METAG_KDNEPKNL	mag	omd
MARD_SAMN05327868_REFG_MMP05327868	TARA_SAMEA2622568_METAG_CPLMNEMC	mag	omd
MARD_SAMN05327868_REFG_MMP05327868	TARA_SAMEA2622673_METAG_BJPDMJAG	mag	omd
MARD_SAMN05327868_REFG_MMP05327868	TARA_SAMEA2622678_METAG_OMEJAIJL	mag	omd
MARD_SAMN05327868_REFG_MMP05327868	TARA_SAMEA2622690_METAG_DMNCMIJG	mag	omd
MARD_SAMN05327868_REFG_MMP05327868	TARA_SAMEA2622696_METAG_HDGBNECL	mag	omd
MARD_SAMN05327868_REFG_MMP05327868	TARA_SAMEA2623488_METAG_MMDELAPL	mag	omd
MARD_SAMN05327868_REFG_MMP05327868	TARA_SAMEA2623513_METAG_JADADOON	mag	omd
MARD_SAMN05327868_REFG_MMP05327868	TARA_SAMEA2623649_METAG_FONNEAOA	mag	omd
MARD_SAMN05327868_REFG_MMP05327868	TARA_SAMEA2623693_METAG_MOEAEENP	mag	omd
MARD_SAMN05327868_REFG_MMP05327868	TARA_SAMEA2623756_METAG_KEOMHLBK	mag	omd
MARD_SAMN05327868_REFG_MMP05327868	TARA_SAMEA2623794_METAG_HCKPMHFL	mag	omd
MARD_SAMN05327868_REFG_MMP05327868	TARA_SAMEA2623907_METAG_MOFLDGGH	mag	omd
MARD_SAMN08769784_REFG_MMP08769784	MARD_SAMN08769784_REFG_MMP08769784	iso	omd
MARD_SAMN08769784_REFG_MMP08769784	TARA_SAMEA2619907_METAG_AIAKEKKE	mag	omd
MARD_SAMN08769784_REFG_MMP08769784	TARA_SAMEA2620194_METAG_IKNJFPMB	mag	omd
MARD_SAMN08769784_REFG_MMP08769784	TARA_SAMEA2620198_METAG_NMAMDCPC	mag	omd
MARD_SAMN08769784_REFG_MMP08769784	TARA_SAMEA2620565_METAG_GHLDAMCF	mag	omd
MARD_SAMN08769784_REFG_MMP08769784	TARA_SAMEA2620734_METAG_HJNBHBMP	mag	omd
MARD_SAMN08769784_REFG_MMP08769784	TARA_SAMEA2621092_METAG_EDAHHCLF	mag	omd
MARD_SAMN08769784_REFG_MMP08769784	TARA_SAMEA2621101_METAG_HDJJEHHK	mag	omd
MARD_SAMN08769784_REFG_MMP08769784	TARA_SAMEA2621204_METAG_FGKOOEII	mag	omd
MARD_SAMN08769784_REFG_MMP08769784	TARA_SAMEA2621216_METAG_GMEDIMNP	mag	omd
MARD_SAMN08769784_REFG_MMP08769784	TARA_SAMEA2621232_METAG_IIPJIBMB	mag	omd
MARD_SAMN08769784_REFG_MMP08769784	TARA_SAMEA2621242_METAG_LLNEELJP	mag	omd
MARD_SAMN08769784_REFG_MMP08769784	TARA_SAMEA2621295_METAG_ICMNEFLA	mag	omd
MARD_SAMN08769784_REFG_MMP08769784	TARA_SAMEA2621779_METAG_AHIFOPMA	mag	omd
MARD_SAMN08769784_REFG_MMP08769784	TARA_SAMEA2621839_METAG_GAKBCGLM	mag	omd
MARD_SAMN08769784_REFG_MMP08769784	TARA_SAMEA2622097_METAG_PFGEJIEF	mag	omd
MARD_SAMN08769784_REFG_MMP08769784	TARA_SAMEA2622119_METAG_AELNIPCH	mag	omd
MARD_SAMN08769784_REFG_MMP08769784	TARA_SAMEA2622336_METAG_AMCFJBJC	mag	omd
MARD_SAMN08769784_REFG_MMP08769784	TARA_SAMEA2622362_METAG_HOGJOGHF	mag	omd
MARD_SAMN08769784_REFG_MMP08769784	TARA_SAMEA2622673_METAG_IFCJPFPO	mag	omd
MARD_SAMN08769784_REFG_MMP08769784	TARA_SAMEA2622678_METAG_NBIPLECE	mag	omd
MARD_SAMN08769784_REFG_MMP08769784	TARA_SAMEA2622696_METAG_FMAJMADI	mag	omd
MARD_SAMN08769784_REFG_MMP08769784	TARA_SAMEA2622737_METAG_EKEDBMAB	mag	omd
MARD_SAMN08769784_REFG_MMP08769784	TARA_SAMEA2622738_METAG_NDPOKKKM	mag	omd
MARD_SAMN08769784_REFG_MMP08769784	TARA_SAMEA2622765_METAG_NIDMCDNA	mag	omd
MARD_SAMN08769784_REFG_MMP08769784	TARA_SAMEA2622801_METAG_DONBGJGI	mag	omd
MARD_SAMN08769784_REFG_MMP08769784	TARA_SAMEA2622823_METAG_DHBAFAAA	mag	omd
MARD_SAMN08769784_REFG_MMP08769784	TARA_SAMEA2622843_METAG_DKPNHOFL	mag	omd
MARD_SAMN08769784_REFG_MMP08769784	TARA_SAMEA2623098_METAG_CGBMMPKD	mag	omd
MARD_SAMN08769784_REFG_MMP08769784	TARA_SAMEA2623155_METAG_POOPLEKA	mag	omd
MARD_SAMN08769784_REFG_MMP08769784	TARA_SAMEA2623314_METAG_GHDMDBCP	mag	omd
MARD_SAMN08769784_REFG_MMP08769784	TARA_SAMN05326643_METAG_ASW00031	mag	omd
MARD_SAMN08769784_REFG_MMP08769784	TARA_SAMN05326648_METAG_IOS00067	mag	omd
MARD_SAMN08769784_REFG_MMP08769784	TARA_SAMN05326651_METAG_RED00104	mag	omd
TARA_SAMEA2621487_METAG_JEJEPAEM	MARD_SAMN10233659_REFG_MMP10233659	iso	omd
TARA_SAMEA2621487_METAG_JEJEPAEM	TARA_SAMEA2621076_METAG_AJABBKHB	mag	omd
TARA_SAMEA2621487_METAG_JEJEPAEM	TARA_SAMEA2621092_METAG_COOHPKLC	mag	omd
TARA_SAMEA2621487_METAG_JEJEPAEM	TARA_SAMEA2621204_METAG_MFMAAAAC	mag	omd
TARA_SAMEA2621487_METAG_JEJEPAEM	TARA_SAMEA2621216_METAG_KOELIADL	mag	omd
TARA_SAMEA2621487_METAG_JEJEPAEM	TARA_SAMEA2621222_METAG_NKFAIACL	mag	omd
TARA_SAMEA2621487_METAG_JEJEPAEM	TARA_SAMEA2621487_METAG_JEJEPAEM	mag	omd
TARA_SAMEA2621487_METAG_JEJEPAEM	TARA_SAMEA2621779_METAG_BKOBJOML	mag	omd
TARA_SAMEA2621487_METAG_JEJEPAEM	TARA_SAMEA2621839_METAG_MGLIPNEN	mag	omd
TARA_SAMEA2621487_METAG_JEJEPAEM	TARA_SAMEA2622048_METAG_IMLALHCJ	mag	omd
TARA_SAMEA2621487_METAG_JEJEPAEM	TARA_SAMEA2622149_METAG_PCNPJDCB	mag	omd
TARA_SAMEA2621487_METAG_JEJEPAEM	TARA_SAMEA2622197_METAG_GALLFCOI	mag	omd
TARA_SAMEA2621487_METAG_JEJEPAEM	TARA_SAMEA2622219_METAG_IJFLGBIM	mag	omd
TARA_SAMEA2621487_METAG_JEJEPAEM	TARA_SAMEA2622362_METAG_AJKIKLCN	mag	omd
TARA_SAMEA2621487_METAG_JEJEPAEM	TARA_SAMEA2622376_METAG_LCDBHBPD	mag	omd
TARA_SAMEA2621487_METAG_JEJEPAEM	TARA_SAMEA2622429_METAG_LGIPLECH	mag	omd
TARA_SAMEA2621487_METAG_JEJEPAEM	TARA_SAMEA2622652_METAG_NHABKKKL	mag	omd
TARA_SAMEA2621487_METAG_JEJEPAEM	TARA_SAMEA2622658_METAG_OHKNJPFH	mag	omd
TARA_SAMEA2621487_METAG_JEJEPAEM	TARA_SAMEA2622676_METAG_BIMHMBHP	mag	omd
TARA_SAMEA2621487_METAG_JEJEPAEM	TARA_SAMEA2622677_METAG_JBANDMDG	mag	omd
TARA_SAMEA2621487_METAG_JEJEPAEM	TARA_SAMEA2622690_METAG_ILHJBOEO	mag	omd
TARA_SAMEA2621487_METAG_JEJEPAEM	TARA_SAMEA2622694_METAG_CMKJNKIK	mag	omd
TARA_SAMEA2621487_METAG_JEJEPAEM	TARA_SAMEA2622695_METAG_NDMJOCCC	mag	omd
TARA_SAMEA2621487_METAG_JEJEPAEM	TARA_SAMEA2622716_METAG_LLMPBKJB	mag	omd
TARA_SAMEA2621487_METAG_JEJEPAEM	TARA_SAMEA2622733_METAG_NOPBGIBP	mag	omd
TARA_SAMEA2621487_METAG_JEJEPAEM	TARA_SAMEA2622737_METAG_KJIKBCNM	mag	omd
TARA_SAMEA2621487_METAG_JEJEPAEM	TARA_SAMEA2622765_METAG_KBIKNAHF	mag	omd
TARA_SAMEA2621487_METAG_JEJEPAEM	TARA_SAMEA2622801_METAG_IFPFBHNC	mag	omd
TARA_SAMEA2621487_METAG_JEJEPAEM	TARA_SAMEA2622843_METAG_DPGBJJPG	mag	omd
TARA_SAMEA2621487_METAG_JEJEPAEM	TARA_SAMEA2622923_METAG_HGEKPCMK	mag	omd
TARA_SAMEA2621487_METAG_JEJEPAEM	TARA_SAMEA2623314_METAG_DIEBDOOH	mag	omd
TARA_SAMEA2621487_METAG_JEJEPAEM	TARA_SAMN05326640_METAG_ANE00087	mag	omd
TARA_SAMEA2621487_METAG_JEJEPAEM	TARA_SAMN05326649_METAG_SOC00002	mag	omd
TARA_SAMEA2622545_METAG_KEGJKDAO	MARD_SAMN05578452_REFG_MMP05578452	iso	omd
TARA_SAMEA2622545_METAG_KEGJKDAO	BATS_SAMN07137114_METAG_HCBNBPJK	mag	omd
TARA_SAMEA2622545_METAG_KEGJKDAO	BGEO_SAMN07136589_METAG_DDMJICEB	mag	omd
TARA_SAMEA2622545_METAG_KEGJKDAO	BGEO_SAMN07136711_METAG_NHALNJBN	mag	omd
TARA_SAMEA2622545_METAG_KEGJKDAO	BGEO_SAMN07136718_METAG_FMLMDJCG	mag	omd
TARA_SAMEA2622545_METAG_KEGJKDAO	MALA_SAMN05421563_METAG_OGDDIGDA	mag	omd
TARA_SAMEA2622545_METAG_KEGJKDAO	MALA_SAMN05421660_METAG_BCLNBHCC	mag	omd
TARA_SAMEA2622545_METAG_KEGJKDAO	MALA_SAMN05421699_METAG_LKMOJPCD	mag	omd
TARA_SAMEA2622545_METAG_KEGJKDAO	MALA_SAMN05421706_METAG_CKJAFDPA	mag	omd
TARA_SAMEA2622545_METAG_KEGJKDAO	MALA_SAMN05421707_METAG_GFCKOHMB	mag	omd
TARA_SAMEA2622545_METAG_KEGJKDAO	MALA_SAMN05421901_METAG_KALOONEP	mag	omd
TARA_SAMEA2622545_METAG_KEGJKDAO	MALA_SAMN05421913_METAG_FAHHIFON	mag	omd
TARA_SAMEA2622545_METAG_KEGJKDAO	MALA_SAMN05422104_METAG_PHLAGPEP	mag	omd
TARA_SAMEA2622545_METAG_KEGJKDAO	MALA_SAMN05422106_METAG_IKNIELCH	mag	omd
TARA_SAMEA2622545_METAG_KEGJKDAO	MALA_SAMN05422107_METAG_FBOLMPMJ	mag	omd
TARA_SAMEA2622545_METAG_KEGJKDAO	MALA_SAMN05422110_METAG_AHCIDJHN	mag	omd
TARA_SAMEA2622545_METAG_KEGJKDAO	MALA_SAMN05422113_METAG_BGGGCIFH	mag	omd
TARA_SAMEA2622545_METAG_KEGJKDAO	MALA_SAMN05422114_METAG_HDMCNFBK	mag	omd
TARA_SAMEA2622545_METAG_KEGJKDAO	MALA_SAMN05422115_METAG_EILAGLKN	mag	omd
TARA_SAMEA2622545_METAG_KEGJKDAO	MALA_SAMN05422117_METAG_EAAGNDHC	mag	omd
TARA_SAMEA2622545_METAG_KEGJKDAO	MALA_SAMN05422120_METAG_GPIHLFDL	mag	omd
TARA_SAMEA2622545_METAG_KEGJKDAO	MALA_SAMN05422121_METAG_EKAOPGOL	mag	omd
TARA_SAMEA2622545_METAG_KEGJKDAO	MALA_SAMN05422122_METAG_JKIINEFM	mag	omd
TARA_SAMEA2622545_METAG_KEGJKDAO	MALA_SAMN05422123_METAG_AHNLNHFL	mag	omd
TARA_SAMEA2622545_METAG_KEGJKDAO	MALA_SAMN05422127_METAG_GFKECADP	mag	omd
TARA_SAMEA2622545_METAG_KEGJKDAO	MALA_SAMN05422128_METAG_GFOMCGFD	mag	omd
TARA_SAMEA2622545_METAG_KEGJKDAO	MALA_SAMN05422130_METAG_LKGLPHMF	mag	omd
TARA_SAMEA2622545_METAG_KEGJKDAO	MALA_SAMN05422133_METAG_NBFINJIH	mag	omd
TARA_SAMEA2622545_METAG_KEGJKDAO	MALA_SAMN05422138_METAG_COKPJGJJ	mag	omd
TARA_SAMEA2622545_METAG_KEGJKDAO	MALA_SAMN05422143_METAG_FOMAMBOG	mag	omd
TARA_SAMEA2622545_METAG_KEGJKDAO	MALA_SAMN05422149_METAG_GLMHGCOP	mag	omd
TARA_SAMEA2622545_METAG_KEGJKDAO	MALA_SAMN05422152_METAG_HBNHKFJL	mag	omd
TARA_SAMEA2622545_METAG_KEGJKDAO	MALA_SAMN05422153_METAG_NIGOHOLK	mag	omd
TARA_SAMEA2622545_METAG_KEGJKDAO	MALA_SAMN05422164_METAG_ENHHGIGI	mag	omd
TARA_SAMEA2622545_METAG_KEGJKDAO	MALA_SAMN05422165_METAG_PMFBPPCL	mag	omd
TARA_SAMEA2622545_METAG_KEGJKDAO	MALA_SAMN05422168_METAG_KJDAIKNE	mag	omd
TARA_SAMEA2622545_METAG_KEGJKDAO	MALA_SAMN05422169_METAG_JIKBLNIN	mag	omd
TARA_SAMEA2622545_METAG_KEGJKDAO	MALA_SAMN05422183_METAG_FCADMKDN	mag	omd
TARA_SAMEA2622545_METAG_KEGJKDAO	MALA_SAMN05422188_METAG_NPFLJJIF	mag	omd
TARA_SAMEA2622545_METAG_KEGJKDAO	MALA_SAMN05422191_METAG_FAHFBJCK	mag	omd
TARA_SAMEA2622545_METAG_KEGJKDAO	MALA_SAMN05422195_METAG_GNIPIPMH	mag	omd
TARA_SAMEA2622545_METAG_KEGJKDAO	MALA_SAMN05422226_METAG_LFOGBKLO	mag	omd
TARA_SAMEA2622545_METAG_KEGJKDAO	TARA_SAMEA2591098_METAG_ELBPFDCK	mag	omd
TARA_SAMEA2622545_METAG_KEGJKDAO	TARA_SAMEA2619678_METAG_EIFLFJDP	mag	omd
TARA_SAMEA2622545_METAG_KEGJKDAO	TARA_SAMEA2619907_METAG_NBBOJICC	mag	omd
TARA_SAMEA2622545_METAG_KEGJKDAO	TARA_SAMEA2619952_METAG_EMJBGBGK	mag	omd
TARA_SAMEA2622545_METAG_KEGJKDAO	TARA_SAMEA2619970_METAG_GKNKAGAI	mag	omd
TARA_SAMEA2622545_METAG_KEGJKDAO	TARA_SAMEA2619974_METAG_MIENHEPK	mag	omd
TARA_SAMEA2622545_METAG_KEGJKDAO	TARA_SAMEA2620000_METAG_KDOCHGCC	mag	omd
TARA_SAMEA2622545_METAG_KEGJKDAO	TARA_SAMEA2620021_METAG_NHAIJEJL	mag	omd
TARA_SAMEA2622545_METAG_KEGJKDAO	TARA_SAMEA2620035_METAG_KKMHIJLM	mag	omd
TARA_SAMEA2622545_METAG_KEGJKDAO	TARA_SAMEA2620065_METAG_EFBPEMOE	mag	omd
TARA_SAMEA2622545_METAG_KEGJKDAO	TARA_SAMEA2620097_METAG_LMDFIENN	mag	omd
TARA_SAMEA2622545_METAG_KEGJKDAO	TARA_SAMEA2620194_METAG_JCEANMAI	mag	omd
TARA_SAMEA2622545_METAG_KEGJKDAO	TARA_SAMEA2620217_METAG_OENHAHFA	mag	omd
TARA_SAMEA2622545_METAG_KEGJKDAO	TARA_SAMEA2620259_METAG_OHBFMFFC	mag	omd
TARA_SAMEA2622545_METAG_KEGJKDAO	TARA_SAMEA2620413_METAG_HJGOFLNN	mag	omd
TARA_SAMEA2622545_METAG_KEGJKDAO	TARA_SAMEA2620542_METAG_MEOGFAGI	mag	omd
TARA_SAMEA2622545_METAG_KEGJKDAO	TARA_SAMEA2620734_METAG_NONNIGNP	mag	omd
TARA_SAMEA2622545_METAG_KEGJKDAO	TARA_SAMEA2620815_METAG_EEKNENIE	mag	omd
TARA_SAMEA2622545_METAG_KEGJKDAO	TARA_SAMEA2620828_METAG_NCPOODDG	mag	omd
TARA_SAMEA2622545_METAG_KEGJKDAO	TARA_SAMEA2620882_METAG_GFDHHHGO	mag	omd
TARA_SAMEA2622545_METAG_KEGJKDAO	TARA_SAMEA2620995_METAG_JALHFPLJ	mag	omd
TARA_SAMEA2622545_METAG_KEGJKDAO	TARA_SAMEA2621021_METAG_MKIGFGMC	mag	omd
TARA_SAMEA2622545_METAG_KEGJKDAO	TARA_SAMEA2621037_METAG_GHKOIDBF	mag	omd
TARA_SAMEA2622545_METAG_KEGJKDAO	TARA_SAMEA2621044_METAG_JOAMDGOD	mag	omd
TARA_SAMEA2622545_METAG_KEGJKDAO	TARA_SAMEA2621076_METAG_KBKFGPDA	mag	omd
TARA_SAMEA2622545_METAG_KEGJKDAO	TARA_SAMEA2621099_METAG_HKJHHJDF	mag	omd
TARA_SAMEA2622545_METAG_KEGJKDAO	TARA_SAMEA2621155_METAG_FAPDAFJA	mag	omd
TARA_SAMEA2622545_METAG_KEGJKDAO	TARA_SAMEA2621204_METAG_BCMHBGAK	mag	omd
TARA_SAMEA2622545_METAG_KEGJKDAO	TARA_SAMEA2621232_METAG_EBHOLINI	mag	omd
TARA_SAMEA2622545_METAG_KEGJKDAO	TARA_SAMEA2621260_METAG_POCDJBFE	mag	omd
TARA_SAMEA2622545_METAG_KEGJKDAO	TARA_SAMEA2621287_METAG_MNDFFPHI	mag	omd
TARA_SAMEA2622545_METAG_KEGJKDAO	TARA_SAMEA2621423_METAG_ACNBNNHJ	mag	omd
TARA_SAMEA2622545_METAG_KEGJKDAO	TARA_SAMEA2621839_METAG_PGLOPPIJ	mag	omd
TARA_SAMEA2622545_METAG_KEGJKDAO	TARA_SAMEA2622097_METAG_CJDFGJHP	mag	omd
TARA_SAMEA2622545_METAG_KEGJKDAO	TARA_SAMEA2622119_METAG_BOODJKMH	mag	omd
TARA_SAMEA2622545_METAG_KEGJKDAO	TARA_SAMEA2622149_METAG_NNHLKHHL	mag	omd
TARA_SAMEA2622545_METAG_KEGJKDAO	TARA_SAMEA2622197_METAG_BDHOEKBL	mag	omd
TARA_SAMEA2622545_METAG_KEGJKDAO	TARA_SAMEA2622219_METAG_OLKBBLOM	mag	omd
TARA_SAMEA2622545_METAG_KEGJKDAO	TARA_SAMEA2622336_METAG_IANBPKNL	mag	omd
TARA_SAMEA2622545_METAG_KEGJKDAO	TARA_SAMEA2622357_METAG_MMNPPCIF	mag	omd
TARA_SAMEA2622545_METAG_KEGJKDAO	TARA_SAMEA2622376_METAG_BHCALEEO	mag	omd
TARA_SAMEA2622545_METAG_KEGJKDAO	TARA_SAMEA2622402_METAG_LANBCGIM	mag	omd
TARA_SAMEA2622545_METAG_KEGJKDAO	TARA_SAMEA2622429_METAG_FNNAGCCN	mag	omd
TARA_SAMEA2622545_METAG_KEGJKDAO	TARA_SAMEA2622499_METAG_AGKMCDCN	mag	omd
TARA_SAMEA2622545_METAG_KEGJKDAO	TARA_SAMEA2622545_METAG_KEGJKDAO	mag	omd
TARA_SAMEA2622545_METAG_KEGJKDAO	TARA_SAMEA2622568_METAG_DIBMGPDO	mag	omd
TARA_SAMEA2622545_METAG_KEGJKDAO	TARA_SAMEA2622676_METAG_KGFLKMBD	mag	omd
TARA_SAMEA2622545_METAG_KEGJKDAO	TARA_SAMEA2622677_METAG_NFILEFMO	mag	omd
TARA_SAMEA2622545_METAG_KEGJKDAO	TARA_SAMEA2622678_METAG_NJLMMAFG	mag	omd
TARA_SAMEA2622545_METAG_KEGJKDAO	TARA_SAMEA2622694_METAG_CCCHGPBM	mag	omd
TARA_SAMEA2622545_METAG_KEGJKDAO	TARA_SAMEA2622695_METAG_CLGIMKPC	mag	omd
TARA_SAMEA2622545_METAG_KEGJKDAO	TARA_SAMEA2622696_METAG_PINHKBMF	mag	omd
TARA_SAMEA2622545_METAG_KEGJKDAO	TARA_SAMEA2622716_METAG_FPHJFONJ	mag	omd
TARA_SAMEA2622545_METAG_KEGJKDAO	TARA_SAMEA2622736_METAG_KEKDHEDF	mag	omd
TARA_SAMEA2622545_METAG_KEGJKDAO	TARA_SAMEA2622737_METAG_MKACOKCB	mag	omd
TARA_SAMEA2622545_METAG_KEGJKDAO	TARA_SAMEA2622738_METAG_BIOCPOLN	mag	omd
TARA_SAMEA2622545_METAG_KEGJKDAO	TARA_SAMEA2622763_METAG_MBGICCKG	mag	omd
TARA_SAMEA2622545_METAG_KEGJKDAO	TARA_SAMEA2622765_METAG_HBCOMCNP	mag	omd
TARA_SAMEA2622545_METAG_KEGJKDAO	TARA_SAMEA2622799_METAG_POKHDFDG	mag	omd
TARA_SAMEA2622545_METAG_KEGJKDAO	TARA_SAMEA2622800_METAG_PLGNBFNB	mag	omd
TARA_SAMEA2622545_METAG_KEGJKDAO	TARA_SAMEA2622801_METAG_OACOIKDG	mag	omd
TARA_SAMEA2622545_METAG_KEGJKDAO	TARA_SAMEA2622821_METAG_DGNNOPLM	mag	omd
TARA_SAMEA2622545_METAG_KEGJKDAO	TARA_SAMEA2622823_METAG_GLPNBIDC	mag	omd
TARA_SAMEA2622545_METAG_KEGJKDAO	TARA_SAMEA2622837_METAG_AJLMAJKC	mag	omd
TARA_SAMEA2622545_METAG_KEGJKDAO	TARA_SAMEA2622843_METAG_KKMNMCOG	mag	omd
TARA_SAMEA2622545_METAG_KEGJKDAO	TARA_SAMEA2622923_METAG_PHDMIKKF	mag	omd
TARA_SAMEA2622545_METAG_KEGJKDAO	TARA_SAMEA2623098_METAG_BOAFAAIF	mag	omd
TARA_SAMEA2622545_METAG_KEGJKDAO	TARA_SAMEA2623155_METAG_HDJJLLJM	mag	omd
TARA_SAMEA2622545_METAG_KEGJKDAO	TARA_SAMEA2623295_METAG_KGDGGJKN	mag	omd
TARA_SAMEA2622545_METAG_KEGJKDAO	TARA_SAMEA2623314_METAG_CFMLMODN	mag	omd
TARA_SAMEA2622545_METAG_KEGJKDAO	TARA_SAMEA2623370_METAG_BGGPHFHM	mag	omd
TARA_SAMEA2622545_METAG_KEGJKDAO	TARA_SAMEA2623390_METAG_LDEBDOEH	mag	omd
TARA_SAMEA2622545_METAG_KEGJKDAO	TARA_SAMEA2623513_METAG_EOFNCJHB	mag	omd
TARA_SAMEA2622545_METAG_KEGJKDAO	TARA_SAMEA2623649_METAG_NIKIPLNN	mag	omd
TARA_SAMEA2622545_METAG_KEGJKDAO	TARA_SAMEA2623794_METAG_NBFOODCE	mag	omd
TARA_SAMEA4396515_METAG_IJHFFIED	MARD_SAMN02927974_REFG_MMP02927974	iso	omd
TARA_SAMEA4396515_METAG_IJHFFIED	TARA_SAMEA2619677_METAG_FPNMAJMM	mag	omd
TARA_SAMEA4396515_METAG_IJHFFIED	TARA_SAMEA2619747_METAG_DIMIEAMM	mag	omd
TARA_SAMEA4396515_METAG_IJHFFIED	TARA_SAMEA2619791_METAG_LEJLGBMD	mag	omd
TARA_SAMEA4396515_METAG_IJHFFIED	TARA_SAMEA2619815_METAG_DMDGBMFC	mag	omd
TARA_SAMEA4396515_METAG_IJHFFIED	TARA_SAMEA2623327_METAG_OLEOKFCD	mag	omd
TARA_SAMEA4396515_METAG_IJHFFIED	TARA_SAMEA4396515_METAG_IJHFFIED	mag	omd
TARA_SAMEA4396515_METAG_IJHFFIED	TARA_SAMEA4396988_METAG_LGIOJGME	mag	omd
TARA_SAMEA4396515_METAG_IJHFFIED	TARA_SAMEA4397118_METAG_PABALLDN	mag	omd
TARA_SAMEA4396515_METAG_IJHFFIED	TARA_SAMEA4397174_METAG_IHDJPNHM	mag	omd
TARA_SAMEA4396515_METAG_IJHFFIED	TARA_SAMEA4397255_METAG_HBGJKKAO	mag	omd
TARA_SAMEA4396515_METAG_IJHFFIED	TARA_SAMEA4397295_METAG_IEPIMNLC	mag	omd
TARA_SAMEA4396515_METAG_IJHFFIED	TARA_SAMEA4397363_METAG_ALEIFOKK	mag	omd
TARA_SAMEA4396515_METAG_IJHFFIED	TARA_SAMEA4397445_METAG_GJOCLANP	mag	omd
TARA_SAMEA4396515_METAG_IJHFFIED	TARA_SAMEA4397489_METAG_GCJJGFBA	mag	omd
TARA_SAMEA4396515_METAG_IJHFFIED	TARA_SAMEA4397536_METAG_BILJHAKM	mag	omd
TARA_SAMEA4396515_METAG_IJHFFIED	TARA_SAMEA4397586_METAG_HMEMIMBJ	mag	omd
TARA_SAMEA4396515_METAG_IJHFFIED	TARA_SAMEA4397666_METAG_DFNAICKB	mag	omd
TARA_SAMEA4396515_METAG_IJHFFIED	TARA_SAMEA4397722_METAG_BKLGAPKD	mag	omd
TARA_SAMEA4396515_METAG_IJHFFIED	TARA_SAMEA4397747_METAG_KPKGLEOG	mag	omd
TARA_SAMEA4396515_METAG_IJHFFIED	TARA_SAMEA4397772_METAG_AFBLKLJI	mag	omd
TARA_SAMEA4396515_METAG_IJHFFIED	TARA_SAMEA4397859_METAG_MNNGMEMD	mag	omd
TARA_SAMEA4396515_METAG_IJHFFIED	TARA_SAMEA4397920_METAG_HIILAAKP	mag	omd
TARA_SAMEA4396515_METAG_IJHFFIED	TARA_SAMEA4397948_METAG_OBDICMIC	mag	omd
TARA_SAMEA4396515_METAG_IJHFFIED	TARA_SAMEA4398001_METAG_DFMAIGGD	mag	omd
TARA_SAMEA4396515_METAG_IJHFFIED	TARA_SAMEA4398027_METAG_GFGAMOBO	mag	omd
TARA_SAMEA4396515_METAG_IJHFFIED	TARA_SAMEA4398083_METAG_OFMJOIDL	mag	omd
TARA_SAMEA4396515_METAG_IJHFFIED	TARA_SAMEA4398111_METAG_CHOHKDDC	mag	omd
TARA_SAMEA4396515_METAG_IJHFFIED	TARA_SAMEA4398168_METAG_BDNHPEGF	mag	omd
TARA_SAMEA4396515_METAG_IJHFFIED	TARA_SAMEA4398193_METAG_FNJJBEFB	mag	omd
TARA_SAMEA4396515_METAG_IJHFFIED	TARA_SAMEA4398238_METAG_IKIBGFFM	mag	omd
TARA_SAMEA4396515_METAG_IJHFFIED	TARA_SAMEA4398315_METAG_EBCFJELJ	mag	omd
TARA_SAMEA4396515_METAG_IJHFFIED	TARA_SAMEA4398360_METAG_HPPMJFGP	mag	omd
TARA_SAMEA4396515_METAG_IJHFFIED	TARA_SAMEA4398387_METAG_NPBMPJLK	mag	omd
TARA_SAMEA4396515_METAG_IJHFFIED	TARA_SAMEA4398432_METAG_BEIJLCIC	mag	omd
MGYG000000044	MGYG000000044	iso	uhgg
MGYG000000044	MGYG000005023	iso	uhgg
MGYG000000044	MGYG000005951	iso	uhgg
MGYG000000044	MGYG000006042	iso	uhgg
MGYG000000044	MGYG000006111	iso	uhgg
MGYG000000044	MGYG000006161	iso	uhgg
MGYG000000044	MGYG000006163	iso	uhgg
MGYG000000044	MGYG000006655	iso	uhgg
MGYG000000044	MGYG000006666	iso	uhgg
MGYG000000044	MGYG000022665	iso	uhgg
MGYG000000044	MGYG000032272	iso	uhgg
MGYG000000044	MGYG000050426	iso	uhgg
MGYG000000044	MGYG000076637	iso	uhgg
MGYG000000044	MGYG000117831	iso	uhgg
MGYG000000044	MGYG000132201	iso	uhgg
MGYG000000044	MGYG000133918	iso	uhgg
MGYG000000044	MGYG000139673	iso	uhgg
MGYG000000044	MGYG000157255	iso	uhgg
MGYG000000044	MGYG000184257	iso	uhgg
MGYG000000044	MGYG000185292	iso	uhgg
MGYG000000044	MGYG000203712	iso	uhgg
MGYG000000044	MGYG000220039	iso	uhgg
MGYG000000044	MGYG000221528	iso	uhgg
MGYG000000044	MGYG000226006	iso	uhgg
MGYG000000044	MGYG000239392	iso	uhgg
MGYG000000044	MGYG000262744	iso	uhgg
MGYG000000044	MGYG000269706	iso	uhgg
MGYG000000044	MGYG000006175	mag	uhgg
MGYG000000044	MGYG000007050	mag	uhgg
MGYG000000044	MGYG000007093	mag	uhgg
MGYG000000044	MGYG000007352	mag	uhgg
MGYG000000044	MGYG000007438	mag	uhgg
MGYG000000044	MGYG000007488	mag	uhgg
MGYG000000044	MGYG000007497	mag	uhgg
MGYG000000044	MGYG000007535	mag	uhgg
MGYG000000044	MGYG000008588	mag	uhgg
MGYG000000044	MGYG000008631	mag	uhgg
MGYG000000044	MGYG000008806	mag	uhgg
MGYG000000044	MGYG000008811	mag	uhgg
MGYG000000044	MGYG000009010	mag	uhgg
MGYG000000044	MGYG000009214	mag	uhgg
MGYG000000044	MGYG000009366	mag	uhgg
MGYG000000044	MGYG000009411	mag	uhgg
MGYG000000044	MGYG000009718	mag	uhgg
MGYG000000044	MGYG000010070	mag	uhgg
MGYG000000044	MGYG000010083	mag	uhgg
MGYG000000044	MGYG000010151	mag	uhgg
MGYG000000044	MGYG000010169	mag	uhgg
MGYG000000044	MGYG000010526	mag	uhgg
MGYG000000044	MGYG000011045	mag	uhgg
MGYG000000044	MGYG000011130	mag	uhgg
MGYG000000044	MGYG000011255	mag	uhgg
MGYG000000044	MGYG000011260	mag	uhgg
MGYG000000044	MGYG000011498	mag	uhgg
MGYG000000044	MGYG000011670	mag	uhgg
MGYG000000044	MGYG000011886	mag	uhgg
MGYG000000044	MGYG000012403	mag	uhgg
MGYG000000044	MGYG000012616	mag	uhgg
MGYG000000044	MGYG000012643	mag	uhgg
MGYG000000044	MGYG000012776	mag	uhgg
MGYG000000044	MGYG000012810	mag	uhgg
MGYG000000044	MGYG000012980	mag	uhgg
MGYG000000044	MGYG000013014	mag	uhgg
MGYG000000044	MGYG000013334	mag	uhgg
MGYG000000044	MGYG000013361	mag	uhgg
MGYG000000044	MGYG000013594	mag	uhgg
MGYG000000044	MGYG000013688	mag	uhgg
MGYG000000044	MGYG000013794	mag	uhgg
MGYG000000044	MGYG000013796	mag	uhgg
MGYG000000044	MGYG000013830	mag	uhgg
MGYG000000044	MGYG000013972	mag	uhgg
MGYG000000044	MGYG000014011	mag	uhgg
MGYG000000044	MGYG000014110	mag	uhgg
MGYG000000044	MGYG000014172	mag	uhgg
MGYG000000044	MGYG000014354	mag	uhgg
MGYG000000044	MGYG000014379	mag	uhgg
MGYG000000044	MGYG000014395	mag	uhgg
MGYG000000044	MGYG000014540	mag	uhgg
MGYG000000044	MGYG000014764	mag	uhgg
MGYG000000044	MGYG000015127	mag	uhgg
MGYG000000044	MGYG000015187	mag	uhgg
MGYG000000044	MGYG000015283	mag	uhgg
MGYG000000044	MGYG000015412	mag	uhgg
MGYG000000044	MGYG000015423	mag	uhgg
MGYG000000044	MGYG000015673	mag	uhgg
MGYG000000044	MGYG000015823	mag	uhgg
MGYG000000044	MGYG000016429	mag	uhgg
MGYG000000044	MGYG000016594	mag	uhgg
MGYG000000044	MGYG000016617	mag	uhgg
MGYG000000044	MGYG000016763	mag	uhgg
MGYG000000044	MGYG000016955	mag	uhgg
MGYG000000044	MGYG000017001	mag	uhgg
MGYG000000044	MGYG000017171	mag	uhgg
MGYG000000044	MGYG000017548	mag	uhgg
MGYG000000044	MGYG000017693	mag	uhgg
MGYG000000044	MGYG000017840	mag	uhgg
MGYG000000044	MGYG000017945	mag	uhgg
MGYG000000044	MGYG000017970	mag	uhgg
MGYG000000044	MGYG000018446	mag	uhgg
MGYG000000044	MGYG000018722	mag	uhgg
MGYG000000044	MGYG000018817	mag	uhgg
MGYG000000044	MGYG000018987	mag	uhgg
MGYG000000044	MGYG000019017	mag	uhgg
MGYG000000044	MGYG000019033	mag	uhgg
MGYG000000044	MGYG000019254	mag	uhgg
MGYG000000044	MGYG000019295	mag	uhgg
MGYG000000044	MGYG000019487	mag	uhgg
MGYG000000044	MGYG000020016	mag	uhgg
MGYG000000044	MGYG000020074	mag	uhgg
MGYG000000044	MGYG000020235	mag	uhgg
MGYG000000044	MGYG000020334	mag	uhgg
MGYG000000044	MGYG000020454	mag	uhgg
MGYG000000044	MGYG000020483	mag	uhgg
MGYG000000044	MGYG000020647	mag	uhgg
MGYG000000044	MGYG000020666	mag	uhgg
MGYG000000044	MGYG000020789	mag	uhgg
MGYG000000044	MGYG000020806	mag	uhgg
MGYG000000044	MGYG000020972	mag	uhgg
MGYG000000044	MGYG000021019	mag	uhgg
MGYG000000044	MGYG000021067	mag	uhgg
MGYG000000044	MGYG000021077	mag	uhgg
MGYG000000044	MGYG000021375	mag	uhgg
MGYG000000044	MGYG000021387	mag	uhgg
MGYG000000044	MGYG000021989	mag	uhgg
MGYG000000044	MGYG000022007	mag	uhgg
MGYG000000044	MGYG000022222	mag	uhgg
MGYG000000044	MGYG000022525	mag	uhgg
MGYG000000044	MGYG000022577	mag	uhgg
MGYG000000044	MGYG000022604	mag	uhgg
MGYG000000044	MGYG000022706	mag	uhgg
MGYG000000044	MGYG000022801	mag	uhgg
MGYG000000044	MGYG000023115	mag	uhgg
MGYG000000044	MGYG000023191	mag	uhgg
MGYG000000044	MGYG000023305	mag	uhgg
MGYG000000044	MGYG000023362	mag	uhgg
MGYG000000044	MGYG000023639	mag	uhgg
MGYG000000044	MGYG000023808	mag	uhgg
MGYG000000044	MGYG000023812	mag	uhgg
MGYG000000044	MGYG000023886	mag	uhgg
MGYG000000044	MGYG000024147	mag	uhgg
MGYG000000044	MGYG000024483	mag	uhgg
MGYG000000044	MGYG000024654	mag	uhgg
MGYG000000044	MGYG000024679	mag	uhgg
MGYG000000044	MGYG000024814	mag	uhgg
MGYG000000044	MGYG000025162	mag	uhgg
MGYG000000044	MGYG000025622	mag	uhgg
MGYG000000044	MGYG000025694	mag	uhgg
MGYG000000044	MGYG000025756	mag	uhgg
MGYG000000044	MGYG000025826	mag	uhgg
MGYG000000044	MGYG000025958	mag	uhgg
MGYG000000044	MGYG000026506	mag	uhgg
MGYG000000044	MGYG000026626	mag	uhgg
MGYG000000044	MGYG000026759	mag	uhgg
MGYG000000044	MGYG000027282	mag	uhgg
MGYG000000044	MGYG000027419	mag	uhgg
MGYG000000044	MGYG000028079	mag	uhgg
MGYG000000044	MGYG000028356	mag	uhgg
MGYG000000044	MGYG000028454	mag	uhgg
MGYG000000044	MGYG000028485	mag	uhgg
MGYG000000044	MGYG000028590	mag	uhgg
MGYG000000044	MGYG000029163	mag	uhgg
MGYG000000044	MGYG000029795	mag	uhgg
MGYG000000044	MGYG000029809	mag	uhgg
MGYG000000044	MGYG000030095	mag	uhgg
MGYG000000044	MGYG000030211	mag	uhgg
MGYG000000044	MGYG000030284	mag	uhgg
MGYG000000044	MGYG000030503	mag	uhgg
MGYG000000044	MGYG000030580	mag	uhgg
MGYG000000044	MGYG000030628	mag	uhgg
MGYG000000044	MGYG000030645	mag	uhgg
MGYG000000044	MGYG000030960	mag	uhgg
MGYG000000044	MGYG000031084	mag	uhgg
MGYG000000044	MGYG000031144	mag	uhgg
MGYG000000044	MGYG000031613	mag	uhgg
MGYG000000044	MGYG000031805	mag	uhgg
MGYG000000044	MGYG000032599	mag	uhgg
MGYG000000044	MGYG000032778	mag	uhgg
MGYG000000044	MGYG000032858	mag	uhgg
MGYG000000044	MGYG000032895	mag	uhgg
MGYG000000044	MGYG000032923	mag	uhgg
MGYG000000044	MGYG000032948	mag	uhgg
MGYG000000044	MGYG000033192	mag	uhgg
MGYG000000044	MGYG000033544	mag	uhgg
MGYG000000044	MGYG000034101	mag	uhgg
MGYG000000044	MGYG000034327	mag	uhgg
MGYG000000044	MGYG000034441	mag	uhgg
MGYG000000044	MGYG000034546	mag	uhgg
MGYG000000044	MGYG000034895	mag	uhgg
MGYG000000044	MGYG000034969	mag	uhgg
MGYG000000044	MGYG000035016	mag	uhgg
MGYG000000044	MGYG000035722	mag	uhgg
MGYG000000044	MGYG000035969	mag	uhgg
MGYG000000044	MGYG000035991	mag	uhgg
MGYG000000044	MGYG000036138	mag	uhgg
MGYG000000044	MGYG000036341	mag	uhgg
MGYG000000044	MGYG000036431	mag	uhgg
MGYG000000044	MGYG000036448	mag	uhgg
MGYG000000044	MGYG000036616	mag	uhgg
MGYG000000044	MGYG000037018	mag	uhgg
MGYG000000044	MGYG000037515	mag	uhgg
MGYG000000044	MGYG000037548	mag	uhgg
MGYG000000044	MGYG000037610	mag	uhgg
MGYG000000044	MGYG000037727	mag	uhgg
MGYG000000044	MGYG000037992	mag	uhgg
MGYG000000044	MGYG000038141	mag	uhgg
MGYG000000044	MGYG000038200	mag	uhgg
MGYG000000044	MGYG000038589	mag	uhgg
MGYG000000044	MGYG000038678	mag	uhgg
MGYG000000044	MGYG000038925	mag	uhgg
MGYG000000044	MGYG000038977	mag	uhgg
MGYG000000044	MGYG000039858	mag	uhgg
MGYG000000044	MGYG000039995	mag	uhgg
MGYG000000044	MGYG000040340	mag	uhgg
MGYG000000044	MGYG000040567	mag	uhgg
MGYG000000044	MGYG000040911	mag	uhgg
MGYG000000044	MGYG000041142	mag	uhgg
MGYG000000044	MGYG000041150	mag	uhgg
MGYG000000044	MGYG000041281	mag	uhgg
MGYG000000044	MGYG000041713	mag	uhgg
MGYG000000044	MGYG000041857	mag	uhgg
MGYG000000044	MGYG000042152	mag	uhgg
MGYG000000044	MGYG000042202	mag	uhgg
MGYG000000044	MGYG000042267	mag	uhgg
MGYG000000044	MGYG000042777	mag	uhgg
MGYG000000044	MGYG000042858	mag	uhgg
MGYG000000044	MGYG000042935	mag	uhgg
MGYG000000044	MGYG000042974	mag	uhgg
MGYG000000044	MGYG000043300	mag	uhgg
MGYG000000044	MGYG000043401	mag	uhgg
MGYG000000044	MGYG000043823	mag	uhgg
MGYG000000044	MGYG000043869	mag	uhgg
MGYG000000044	MGYG000043967	mag	uhgg
MGYG000000044	MGYG000044114	mag	uhgg
MGYG000000044	MGYG000044512	mag	uhgg
MGYG000000044	MGYG000045191	mag	uhgg
MGYG000000044	MGYG000045282	mag	uhgg
MGYG000000044	MGYG000046156	mag	uhgg
MGYG000000044	MGYG000046178	mag	uhgg
MGYG000000044	MGYG000046674	mag	uhgg
MGYG000000044	MGYG000046765	mag	uhgg
MGYG000000044	MGYG000046870	mag	uhgg
MGYG000000044	MGYG000046967	mag	uhgg
MGYG000000044	MGYG000047020	mag	uhgg
MGYG000000044	MGYG000047042	mag	uhgg
MGYG000000044	MGYG000047089	mag	uhgg
MGYG000000044	MGYG000047738	mag	uhgg
MGYG000000044	MGYG000047955	mag	uhgg
MGYG000000044	MGYG000048037	mag	uhgg
MGYG000000044	MGYG000048279	mag	uhgg
MGYG000000044	MGYG000048442	mag	uhgg
MGYG000000044	MGYG000048494	mag	uhgg
MGYG000000044	MGYG000048521	mag	uhgg
MGYG000000044	MGYG000049124	mag	uhgg
MGYG000000044	MGYG000049538	mag	uhgg
MGYG000000044	MGYG000049792	mag	uhgg
MGYG000000044	MGYG000050470	mag	uhgg
MGYG000000044	MGYG000050540	mag	uhgg
MGYG000000044	MGYG000050730	mag	uhgg
MGYG000000044	MGYG000050972	mag	uhgg
MGYG000000044	MGYG000051050	mag	uhgg
MGYG000000044	MGYG000051213	mag	uhgg
MGYG000000044	MGYG000051295	mag	uhgg
MGYG000000044	MGYG000051965	mag	uhgg
MGYG000000044	MGYG000052378	mag	uhgg
MGYG000000044	MGYG000052461	mag	uhgg
MGYG000000044	MGYG000052595	mag	uhgg
MGYG000000044	MGYG000052820	mag	uhgg
MGYG000000044	MGYG000053280	mag	uhgg
MGYG000000044	MGYG000053420	mag	uhgg
MGYG000000044	MGYG000053563	mag	uhgg
MGYG000000044	MGYG000053826	mag	uhgg
MGYG000000044	MGYG000053857	mag	uhgg
MGYG000000044	MGYG000053891	mag	uhgg
MGYG000000044	MGYG000054177	mag	uhgg
MGYG000000044	MGYG000054348	mag	uhgg
MGYG000000044	MGYG000054671	mag	uhgg
MGYG000000044	MGYG000054845	mag	uhgg
MGYG000000044	MGYG000054971	mag	uhgg
MGYG000000044	MGYG000055111	mag	uhgg
MGYG000000044	MGYG000055145	mag	uhgg
MGYG000000044	MGYG000055608	mag	uhgg
MGYG000000044	MGYG000055675	mag	uhgg
MGYG000000044	MGYG000055980	mag	uhgg
MGYG000000044	MGYG000056466	mag	uhgg
MGYG000000044	MGYG000056738	mag	uhgg
MGYG000000044	MGYG000056750	mag	uhgg
MGYG000000044	MGYG000056797	mag	uhgg
MGYG000000044	MGYG000056981	mag	uhgg
MGYG000000044	MGYG000057213	mag	uhgg
MGYG000000044	MGYG000057321	mag	uhgg
MGYG000000044	MGYG000058206	mag	uhgg
MGYG000000044	MGYG000058232	mag	uhgg
MGYG000000044	MGYG000058717	mag	uhgg
MGYG000000044	MGYG000058767	mag	uhgg
MGYG000000044	MGYG000058812	mag	uhgg
MGYG000000044	MGYG000059109	mag	uhgg
MGYG000000044	MGYG000059152	mag	uhgg
MGYG000000044	MGYG000059414	mag	uhgg
MGYG000000044	MGYG000059431	mag	uhgg
MGYG000000044	MGYG000060104	mag	uhgg
MGYG000000044	MGYG000060245	mag	uhgg
MGYG000000044	MGYG000060525	mag	uhgg
MGYG000000044	MGYG000060661	mag	uhgg
MGYG000000044	MGYG000060693	mag	uhgg
MGYG000000044	MGYG000060743	mag	uhgg
MGYG000000044	MGYG000061306	mag	uhgg
MGYG000000044	MGYG000061400	mag	uhgg
MGYG000000044	MGYG000061430	mag	uhgg
MGYG000000044	MGYG000061495	mag	uhgg
MGYG000000044	MGYG000061608	mag	uhgg
MGYG000000044	MGYG000061685	mag	uhgg
MGYG000000044	MGYG000061961	mag	uhgg
MGYG000000044	MGYG000062206	mag	uhgg
MGYG000000044	MGYG000062300	mag	uhgg
MGYG000000044	MGYG000062629	mag	uhgg
MGYG000000044	MGYG000062852	mag	uhgg
MGYG000000044	MGYG000062931	mag	uhgg
MGYG000000044	MGYG000063097	mag	uhgg
MGYG000000044	MGYG000063173	mag	uhgg
MGYG000000044	MGYG000063259	mag	uhgg
MGYG000000044	MGYG000063335	mag	uhgg
MGYG000000044	MGYG000063487	mag	uhgg
MGYG000000044	MGYG000063631	mag	uhgg
MGYG000000044	MGYG000063855	mag	uhgg
MGYG000000044	MGYG000063958	mag	uhgg
MGYG000000044	MGYG000064221	mag	uhgg
MGYG000000044	MGYG000064317	mag	uhgg
MGYG000000044	MGYG000064331	mag	uhgg
MGYG000000044	MGYG000064608	mag	uhgg
MGYG000000044	MGYG000064947	mag	uhgg
MGYG000000044	MGYG000065434	mag	uhgg
MGYG000000044	MGYG000065794	mag	uhgg
MGYG000000044	MGYG000066396	mag	uhgg
MGYG000000044	MGYG000066808	mag	uhgg
MGYG000000044	MGYG000067063	mag	uhgg
MGYG000000044	MGYG000067164	mag	uhgg
MGYG000000044	MGYG000067874	mag	uhgg
MGYG000000044	MGYG000067885	mag	uhgg
MGYG000000044	MGYG000067952	mag	uhgg
MGYG000000044	MGYG000068151	mag	uhgg
MGYG000000044	MGYG000068306	mag	uhgg
MGYG000000044	MGYG000068388	mag	uhgg
MGYG000000044	MGYG000068542	mag	uhgg
MGYG000000044	MGYG000068662	mag	uhgg
MGYG000000044	MGYG000068864	mag	uhgg
MGYG000000044	MGYG000068943	mag	uhgg
MGYG000000044	MGYG000069025	mag	uhgg
MGYG000000044	MGYG000069314	mag	uhgg
MGYG000000044	MGYG000069809	mag	uhgg
MGYG000000044	MGYG000069987	mag	uhgg
MGYG000000044	MGYG000070034	mag	uhgg
MGYG000000044	MGYG000070136	mag	uhgg
MGYG000000044	MGYG000070458	mag	uhgg
MGYG000000044	MGYG000070826	mag	uhgg
MGYG000000044	MGYG000070833	mag	uhgg
MGYG000000044	MGYG000070954	mag	uhgg
MGYG000000044	MGYG000070990	mag	uhgg
MGYG000000044	MGYG000071034	mag	uhgg
MGYG000000044	MGYG000071048	mag	uhgg
MGYG000000044	MGYG000071198	mag	uhgg
MGYG000000044	MGYG000071204	mag	uhgg
MGYG000000044	MGYG000071260	mag	uhgg
MGYG000000044	MGYG000071537	mag	uhgg
MGYG000000044	MGYG000071815	mag	uhgg
MGYG000000044	MGYG000071978	mag	uhgg
MGYG000000044	MGYG000072100	mag	uhgg
MGYG000000044	MGYG000072157	mag	uhgg
MGYG000000044	MGYG000072296	mag	uhgg
MGYG000000044	MGYG000073031	mag	uhgg
MGYG000000044	MGYG000073041	mag	uhgg
MGYG000000044	MGYG000073480	mag	uhgg
MGYG000000044	MGYG000073510	mag	uhgg
MGYG000000044	MGYG000073603	mag	uhgg
MGYG000000044	MGYG000073821	mag	uhgg
MGYG000000044	MGYG000073866	mag	uhgg
MGYG000000044	MGYG000074059	mag	uhgg
MGYG000000044	MGYG000074227	mag	uhgg
MGYG000000044	MGYG000074285	mag	uhgg
MGYG000000044	MGYG000074408	mag	uhgg
MGYG000000044	MGYG000074704	mag	uhgg
MGYG000000044	MGYG000074746	mag	uhgg
MGYG000000044	MGYG000074816	mag	uhgg
MGYG000000044	MGYG000074827	mag	uhgg
MGYG000000044	MGYG000075012	mag	uhgg
MGYG000000044	MGYG000075434	mag	uhgg
MGYG000000044	MGYG000075467	mag	uhgg
MGYG000000044	MGYG000075564	mag	uhgg
MGYG000000044	MGYG000075585	mag	uhgg
MGYG000000044	MGYG000075877	mag	uhgg
MGYG000000044	MGYG000076309	mag	uhgg
MGYG000000044	MGYG000076417	mag	uhgg
MGYG000000044	MGYG000076866	mag	uhgg
MGYG000000044	MGYG000076882	mag	uhgg
MGYG000000044	MGYG000077475	mag	uhgg
MGYG000000044	MGYG000078298	mag	uhgg
MGYG000000044	MGYG000078378	mag	uhgg
MGYG000000044	MGYG000078394	mag	uhgg
MGYG000000044	MGYG000078401	mag	uhgg
MGYG000000044	MGYG000078415	mag	uhgg
MGYG000000044	MGYG000078757	mag	uhgg
MGYG000000044	MGYG000078955	mag	uhgg
MGYG000000044	MGYG000078967	mag	uhgg
MGYG000000044	MGYG000079132	mag	uhgg
MGYG000000044	MGYG000079649	mag	uhgg
MGYG000000044	MGYG000079791	mag	uhgg
MGYG000000044	MGYG000079820	mag	uhgg
MGYG000000044	MGYG000079886	mag	uhgg
MGYG000000044	MGYG000079897	mag	uhgg
MGYG000000044	MGYG000080111	mag	uhgg
MGYG000000044	MGYG000080837	mag	uhgg
MGYG000000044	MGYG000081274	mag	uhgg
MGYG000000044	MGYG000081328	mag	uhgg
MGYG000000044	MGYG000081443	mag	uhgg
MGYG000000044	MGYG000081462	mag	uhgg
MGYG000000044	MGYG000081514	mag	uhgg
MGYG000000044	MGYG000081639	mag	uhgg
MGYG000000044	MGYG000081670	mag	uhgg
MGYG000000044	MGYG000081805	mag	uhgg
MGYG000000044	MGYG000082065	mag	uhgg
MGYG000000044	MGYG000082395	mag	uhgg
MGYG000000044	MGYG000082583	mag	uhgg
MGYG000000044	MGYG000082659	mag	uhgg
MGYG000000044	MGYG000083127	mag	uhgg
MGYG000000044	MGYG000083658	mag	uhgg
MGYG000000044	MGYG000083884	mag	uhgg
MGYG000000044	MGYG000084357	mag	uhgg
MGYG000000044	MGYG000084503	mag	uhgg
MGYG000000044	MGYG000084625	mag	uhgg
MGYG000000044	MGYG000084703	mag	uhgg
MGYG000000044	MGYG000085071	mag	uhgg
MGYG000000044	MGYG000085340	mag	uhgg
MGYG000000044	MGYG000085391	mag	uhgg
MGYG000000044	MGYG000085508	mag	uhgg
MGYG000000044	MGYG000085794	mag	uhgg
MGYG000000044	MGYG000085934	mag	uhgg
MGYG000000044	MGYG000086229	mag	uhgg
MGYG000000044	MGYG000087048	mag	uhgg
MGYG000000044	MGYG000087168	mag	uhgg
MGYG000000044	MGYG000087179	mag	uhgg
MGYG000000044	MGYG000087208	mag	uhgg
MGYG000000044	MGYG000087871	mag	uhgg
MGYG000000044	MGYG000088067	mag	uhgg
MGYG000000044	MGYG000088742	mag	uhgg
MGYG000000044	MGYG000088919	mag	uhgg
MGYG000000044	MGYG000089188	mag	uhgg
MGYG000000044	MGYG000089218	mag	uhgg
MGYG000000044	MGYG000089247	mag	uhgg
MGYG000000044	MGYG000089843	mag	uhgg
MGYG000000044	MGYG000090057	mag	uhgg
MGYG000000044	MGYG000090094	mag	uhgg
MGYG000000044	MGYG000090234	mag	uhgg
MGYG000000044	MGYG000090354	mag	uhgg
MGYG000000044	MGYG000090574	mag	uhgg
MGYG000000044	MGYG000090689	mag	uhgg
MGYG000000044	MGYG000090761	mag	uhgg
MGYG000000044	MGYG000091217	mag	uhgg
MGYG000000044	MGYG000091406	mag	uhgg
MGYG000000044	MGYG000092095	mag	uhgg
MGYG000000044	MGYG000092546	mag	uhgg
MGYG000000044	MGYG000092807	mag	uhgg
MGYG000000044	MGYG000092940	mag	uhgg
MGYG000000044	MGYG000093260	mag	uhgg
MGYG000000044	MGYG000093301	mag	uhgg
MGYG000000044	MGYG000093672	mag	uhgg
MGYG000000044	MGYG000093889	mag	uhgg
MGYG000000044	MGYG000094542	mag	uhgg
MGYG000000044	MGYG000095220	mag	uhgg
MGYG000000044	MGYG000095311	mag	uhgg
MGYG000000044	MGYG000095449	mag	uhgg
MGYG000000044	MGYG000095864	mag	uhgg
MGYG000000044	MGYG000095890	mag	uhgg
MGYG000000044	MGYG000095945	mag	uhgg
MGYG000000044	MGYG000095995	mag	uhgg
MGYG000000044	MGYG000096546	mag	uhgg
MGYG000000044	MGYG000096583	mag	uhgg
MGYG000000044	MGYG000096786	mag	uhgg
MGYG000000044	MGYG000097587	mag	uhgg
MGYG000000044	MGYG000098342	mag	uhgg
MGYG000000044	MGYG000098529	mag	uhgg
MGYG000000044	MGYG000098577	mag	uhgg
MGYG000000044	MGYG000098744	mag	uhgg
MGYG000000044	MGYG000099527	mag	uhgg
MGYG000000044	MGYG000099632	mag	uhgg
MGYG000000044	MGYG000100431	mag	uhgg
MGYG000000044	MGYG000100702	mag	uhgg
MGYG000000044	MGYG000100718	mag	uhgg
MGYG000000044	MGYG000101203	mag	uhgg
MGYG000000044	MGYG000101436	mag	uhgg
MGYG000000044	MGYG000101595	mag	uhgg
MGYG000000044	MGYG000102309	mag	uhgg
MGYG000000044	MGYG000102373	mag	uhgg
MGYG000000044	MGYG000102391	mag	uhgg
MGYG000000044	MGYG000102406	mag	uhgg
MGYG000000044	MGYG000102660	mag	uhgg
MGYG000000044	MGYG000102812	mag	uhgg
MGYG000000044	MGYG000102916	mag	uhgg
MGYG000000044	MGYG000103159	mag	uhgg
MGYG000000044	MGYG000103535	mag	uhgg
MGYG000000044	MGYG000103667	mag	uhgg
MGYG000000044	MGYG000103885	mag	uhgg
MGYG000000044	MGYG000103917	mag	uhgg
MGYG000000044	MGYG000104393	mag	uhgg
MGYG000000044	MGYG000104459	mag	uhgg
MGYG000000044	MGYG000104675	mag	uhgg
MGYG000000044	MGYG000104785	mag	uhgg
MGYG000000044	MGYG000104807	mag	uhgg
MGYG000000044	MGYG000104974	mag	uhgg
MGYG000000044	MGYG000105277	mag	uhgg
MGYG000000044	MGYG000105498	mag	uhgg
MGYG000000044	MGYG000105798	mag	uhgg
MGYG000000044	MGYG000105844	mag	uhgg
MGYG000000044	MGYG000106236	mag	uhgg
MGYG000000044	MGYG000106279	mag	uhgg
MGYG000000044	MGYG000106504	mag	uhgg
MGYG000000044	MGYG000107175	mag	uhgg
MGYG000000044	MGYG000107658	mag	uhgg
MGYG000000044	MGYG000107896	mag	uhgg
MGYG000000044	MGYG000107942	mag	uhgg
MGYG000000044	MGYG000108184	mag	uhgg
MGYG000000044	MGYG000108230	mag	uhgg
MGYG000000044	MGYG000108292	mag	uhgg
MGYG000000044	MGYG000108349	mag	uhgg
MGYG000000044	MGYG000108426	mag	uhgg
MGYG000000044	MGYG000108481	mag	uhgg
MGYG000000044	MGYG000108822	mag	uhgg
MGYG000000044	MGYG000108849	mag	uhgg
MGYG000000044	MGYG000108922	mag	uhgg
MGYG000000044	MGYG000109135	mag	uhgg
MGYG000000044	MGYG000109220	mag	uhgg
MGYG000000044	MGYG000109251	mag	uhgg
MGYG000000044	MGYG000109307	mag	uhgg
MGYG000000044	MGYG000109450	mag	uhgg
MGYG000000044	MGYG000109484	mag	uhgg
MGYG000000044	MGYG000109606	mag	uhgg
MGYG000000044	MGYG000109921	mag	uhgg
MGYG000000044	MGYG000110018	mag	uhgg
MGYG000000044	MGYG000110109	mag	uhgg
MGYG000000044	MGYG000110687	mag	uhgg
MGYG000000044	MGYG000111657	mag	uhgg
MGYG000000044	MGYG000111702	mag	uhgg
MGYG000000044	MGYG000111784	mag	uhgg
MGYG000000044	MGYG000111886	mag	uhgg
MGYG000000044	MGYG000111894	mag	uhgg
MGYG000000044	MGYG000111898	mag	uhgg
MGYG000000044	MGYG000112310	mag	uhgg
MGYG000000044	MGYG000112662	mag	uhgg
MGYG000000044	MGYG000113049	mag	uhgg
MGYG000000044	MGYG000113303	mag	uhgg
MGYG000000044	MGYG000113479	mag	uhgg
MGYG000000044	MGYG000114385	mag	uhgg
MGYG000000044	MGYG000114548	mag	uhgg
MGYG000000044	MGYG000114671	mag	uhgg
MGYG000000044	MGYG000114929	mag	uhgg
MGYG000000044	MGYG000114964	mag	uhgg
MGYG000000044	MGYG000115107	mag	uhgg
MGYG000000044	MGYG000115318	mag	uhgg
MGYG000000044	MGYG000115340	mag	uhgg
MGYG000000044	MGYG000115763	mag	uhgg
MGYG000000044	MGYG000115798	mag	uhgg
MGYG000000044	MGYG000115913	mag	uhgg
MGYG000000044	MGYG000116628	mag	uhgg
MGYG000000044	MGYG000117026	mag	uhgg
MGYG000000044	MGYG000117053	mag	uhgg
MGYG000000044	MGYG000117267	mag	uhgg
MGYG000000044	MGYG000117658	mag	uhgg
MGYG000000044	MGYG000118188	mag	uhgg
MGYG000000044	MGYG000118505	mag	uhgg
MGYG000000044	MGYG000119387	mag	uhgg
MGYG000000044	MGYG000119471	mag	uhgg
MGYG000000044	MGYG000120380	mag	uhgg
MGYG000000044	MGYG000120383	mag	uhgg
MGYG000000044	MGYG000120537	mag	uhgg
MGYG000000044	MGYG000120934	mag	uhgg
MGYG000000044	MGYG000121071	mag	uhgg
MGYG000000044	MGYG000121246	mag	uhgg
MGYG000000044	MGYG000121536	mag	uhgg
MGYG000000044	MGYG000121614	mag	uhgg
MGYG000000044	MGYG000121851	mag	uhgg
MGYG000000044	MGYG000121875	mag	uhgg
MGYG000000044	MGYG000122115	mag	uhgg
MGYG000000044	MGYG000122159	mag	uhgg
MGYG000000044	MGYG000122239	mag	uhgg
MGYG000000044	MGYG000122273	mag	uhgg
MGYG000000044	MGYG000122562	mag	uhgg
MGYG000000044	MGYG000122647	mag	uhgg
MGYG000000044	MGYG000122919	mag	uhgg
MGYG000000044	MGYG000122997	mag	uhgg
MGYG000000044	MGYG000123178	mag	uhgg
MGYG000000044	MGYG000123676	mag	uhgg
MGYG000000044	MGYG000123680	mag	uhgg
MGYG000000044	MGYG000124158	mag	uhgg
MGYG000000044	MGYG000124699	mag	uhgg
MGYG000000044	MGYG000124722	mag	uhgg
MGYG000000044	MGYG000124997	mag	uhgg
MGYG000000044	MGYG000125520	mag	uhgg
MGYG000000044	MGYG000125787	mag	uhgg
MGYG000000044	MGYG000126308	mag	uhgg
MGYG000000044	MGYG000126358	mag	uhgg
MGYG000000044	MGYG000126523	mag	uhgg
MGYG000000044	MGYG000126585	mag	uhgg
MGYG000000044	MGYG000126690	mag	uhgg
MGYG000000044	MGYG000126824	mag	uhgg
MGYG000000044	MGYG000127591	mag	uhgg
MGYG000000044	MGYG000127787	mag	uhgg
MGYG000000044	MGYG000127788	mag	uhgg
MGYG000000044	MGYG000127842	mag	uhgg
MGYG000000044	MGYG000128099	mag	uhgg
MGYG000000044	MGYG000128165	mag	uhgg
MGYG000000044	MGYG000128203	mag	uhgg
MGYG000000044	MGYG000128252	mag	uhgg
MGYG000000044	MGYG000128353	mag	uhgg
MGYG000000044	MGYG000128415	mag	uhgg
MGYG000000044	MGYG000128445	mag	uhgg
MGYG000000044	MGYG000128483	mag	uhgg
MGYG000000044	MGYG000128787	mag	uhgg
MGYG000000044	MGYG000129098	mag	uhgg
MGYG000000044	MGYG000129470	mag	uhgg
MGYG000000044	MGYG000130044	mag	uhgg
MGYG000000044	MGYG000130332	mag	uhgg
MGYG000000044	MGYG000130492	mag	uhgg
MGYG000000044	MGYG000130735	mag	uhgg
MGYG000000044	MGYG000130816	mag	uhgg
MGYG000000044	MGYG000130881	mag	uhgg
MGYG000000044	MGYG000130899	mag	uhgg
MGYG000000044	MGYG000131003	mag	uhgg
MGYG000000044	MGYG000131017	mag	uhgg
MGYG000000044	MGYG000131494	mag	uhgg
MGYG000000044	MGYG000131809	mag	uhgg
MGYG000000044	MGYG000132375	mag	uhgg
MGYG000000044	MGYG000132420	mag	uhgg
MGYG000000044	MGYG000132631	mag	uhgg
MGYG000000044	MGYG000132926	mag	uhgg
MGYG000000044	MGYG000133107	mag	uhgg
MGYG000000044	MGYG000133146	mag	uhgg
MGYG000000044	MGYG000133253	mag	uhgg
MGYG000000044	MGYG000133280	mag	uhgg
MGYG000000044	MGYG000133325	mag	uhgg
MGYG000000044	MGYG000133536	mag	uhgg
MGYG000000044	MGYG000133818	mag	uhgg
MGYG000000044	MGYG000134620	mag	uhgg
MGYG000000044	MGYG000134882	mag	uhgg
MGYG000000044	MGYG000135233	mag	uhgg
MGYG000000044	MGYG000135963	mag	uhgg
MGYG000000044	MGYG000135966	mag	uhgg
MGYG000000044	MGYG000136068	mag	uhgg
MGYG000000044	MGYG000136243	mag	uhgg
MGYG000000044	MGYG000136459	mag	uhgg
MGYG000000044	MGYG000136499	mag	uhgg
MGYG000000044	MGYG000137189	mag	uhgg
MGYG000000044	MGYG000137193	mag	uhgg
MGYG000000044	MGYG000137244	mag	uhgg
MGYG000000044	MGYG000137346	mag	uhgg
MGYG000000044	MGYG000137405	mag	uhgg
MGYG000000044	MGYG000137950	mag	uhgg
MGYG000000044	MGYG000137965	mag	uhgg
MGYG000000044	MGYG000138731	mag	uhgg
MGYG000000044	MGYG000138747	mag	uhgg
MGYG000000044	MGYG000139584	mag	uhgg
MGYG000000044	MGYG000139903	mag	uhgg
MGYG000000044	MGYG000139906	mag	uhgg
MGYG000000044	MGYG000140388	mag	uhgg
MGYG000000044	MGYG000140707	mag	uhgg
MGYG000000044	MGYG000140732	mag	uhgg
MGYG000000044	MGYG000141383	mag	uhgg
MGYG000000044	MGYG000142003	mag	uhgg
MGYG000000044	MGYG000142261	mag	uhgg
MGYG000000044	MGYG000142296	mag	uhgg
MGYG000000044	MGYG000142437	mag	uhgg
MGYG000000044	MGYG000142607	mag	uhgg
MGYG000000044	MGYG000142728	mag	uhgg
MGYG000000044	MGYG000143251	mag	uhgg
MGYG000000044	MGYG000143254	mag	uhgg
MGYG000000044	MGYG000143439	mag	uhgg
MGYG000000044	MGYG000143930	mag	uhgg
MGYG000000044	MGYG000143954	mag	uhgg
MGYG000000044	MGYG000144051	mag	uhgg
MGYG000000044	MGYG000144341	mag	uhgg
MGYG000000044	MGYG000144406	mag	uhgg
MGYG000000044	MGYG000144649	mag	uhgg
MGYG000000044	MGYG000144866	mag	uhgg
MGYG000000044	MGYG000144982	mag	uhgg
MGYG000000044	MGYG000145145	mag	uhgg
MGYG000000044	MGYG000145483	mag	uhgg
MGYG000000044	MGYG000145718	mag	uhgg
MGYG000000044	MGYG000145830	mag	uhgg
MGYG000000044	MGYG000145877	mag	uhgg
MGYG000000044	MGYG000145900	mag	uhgg
MGYG000000044	MGYG000146234	mag	uhgg
MGYG000000044	MGYG000146395	mag	uhgg
MGYG000000044	MGYG000146456	mag	uhgg
MGYG000000044	MGYG000146484	mag	uhgg
MGYG000000044	MGYG000146565	mag	uhgg
MGYG000000044	MGYG000146707	mag	uhgg
MGYG000000044	MGYG000147128	mag	uhgg
MGYG000000044	MGYG000147182	mag	uhgg
MGYG000000044	MGYG000147388	mag	uhgg
MGYG000000044	MGYG000148270	mag	uhgg
MGYG000000044	MGYG000148378	mag	uhgg
MGYG000000044	MGYG000148793	mag	uhgg
MGYG000000044	MGYG000148821	mag	uhgg
MGYG000000044	MGYG000148844	mag	uhgg
MGYG000000044	MGYG000148866	mag	uhgg
MGYG000000044	MGYG000149031	mag	uhgg
MGYG000000044	MGYG000149213	mag	uhgg
MGYG000000044	MGYG000149359	mag	uhgg
MGYG000000044	MGYG000149476	mag	uhgg
MGYG000000044	MGYG000149616	mag	uhgg
MGYG000000044	MGYG000149619	mag	uhgg
MGYG000000044	MGYG000149844	mag	uhgg
MGYG000000044	MGYG000149964	mag	uhgg
MGYG000000044	MGYG000150035	mag	uhgg
MGYG000000044	MGYG000150236	mag	uhgg
MGYG000000044	MGYG000150390	mag	uhgg
MGYG000000044	MGYG000150423	mag	uhgg
MGYG000000044	MGYG000150541	mag	uhgg
MGYG000000044	MGYG000150549	mag	uhgg
MGYG000000044	MGYG000150962	mag	uhgg
MGYG000000044	MGYG000151122	mag	uhgg
MGYG000000044	MGYG000151390	mag	uhgg
MGYG000000044	MGYG000151479	mag	uhgg
MGYG000000044	MGYG000151688	mag	uhgg
MGYG000000044	MGYG000151862	mag	uhgg
MGYG000000044	MGYG000152341	mag	uhgg
MGYG000000044	MGYG000152368	mag	uhgg
MGYG000000044	MGYG000152454	mag	uhgg
MGYG000000044	MGYG000152538	mag	uhgg
MGYG000000044	MGYG000152770	mag	uhgg
MGYG000000044	MGYG000152819	mag	uhgg
MGYG000000044	MGYG000152827	mag	uhgg
MGYG000000044	MGYG000152845	mag	uhgg
MGYG000000044	MGYG000152968	mag	uhgg
MGYG000000044	MGYG000153261	mag	uhgg
MGYG000000044	MGYG000153456	mag	uhgg
MGYG000000044	MGYG000153464	mag	uhgg
MGYG000000044	MGYG000153801	mag	uhgg
MGYG000000044	MGYG000153960	mag	uhgg
MGYG000000044	MGYG000154225	mag	uhgg
MGYG000000044	MGYG000154359	mag	uhgg
MGYG000000044	MGYG000154505	mag	uhgg
MGYG000000044	MGYG000155346	mag	uhgg
MGYG000000044	MGYG000155624	mag	uhgg
MGYG000000044	MGYG000155888	mag	uhgg
MGYG000000044	MGYG000155931	mag	uhgg
MGYG000000044	MGYG000156192	mag	uhgg
MGYG000000044	MGYG000157636	mag	uhgg
MGYG000000044	MGYG000157882	mag	uhgg
MGYG000000044	MGYG000157960	mag	uhgg
MGYG000000044	MGYG000158057	mag	uhgg
MGYG000000044	MGYG000158068	mag	uhgg
MGYG000000044	MGYG000158237	mag	uhgg
MGYG000000044	MGYG000158769	mag	uhgg
MGYG000000044	MGYG000159089	mag	uhgg
MGYG000000044	MGYG000159231	mag	uhgg
MGYG000000044	MGYG000159763	mag	uhgg
MGYG000000044	MGYG000160065	mag	uhgg
MGYG000000044	MGYG000160156	mag	uhgg
MGYG000000044	MGYG000160354	mag	uhgg
MGYG000000044	MGYG000160355	mag	uhgg
MGYG000000044	MGYG000160515	mag	uhgg
MGYG000000044	MGYG000160548	mag	uhgg
MGYG000000044	MGYG000160645	mag	uhgg
MGYG000000044	MGYG000160979	mag	uhgg
MGYG000000044	MGYG000161288	mag	uhgg
MGYG000000044	MGYG000161729	mag	uhgg
MGYG000000044	MGYG000161896	mag	uhgg
MGYG000000044	MGYG000162146	mag	uhgg
MGYG000000044	MGYG000162179	mag	uhgg
MGYG000000044	MGYG000162469	mag	uhgg
MGYG000000044	MGYG000163193	mag	uhgg
MGYG000000044	MGYG000163234	mag	uhgg
MGYG000000044	MGYG000163330	mag	uhgg
MGYG000000044	MGYG000163496	mag	uhgg
MGYG000000044	MGYG000163918	mag	uhgg
MGYG000000044	MGYG000164063	mag	uhgg
MGYG000000044	MGYG000164235	mag	uhgg
MGYG000000044	MGYG000164680	mag	uhgg
MGYG000000044	MGYG000164775	mag	uhgg
MGYG000000044	MGYG000164908	mag	uhgg
MGYG000000044	MGYG000165119	mag	uhgg
MGYG000000044	MGYG000165378	mag	uhgg
MGYG000000044	MGYG000165582	mag	uhgg
MGYG000000044	MGYG000166208	mag	uhgg
MGYG000000044	MGYG000166504	mag	uhgg
MGYG000000044	MGYG000166927	mag	uhgg
MGYG000000044	MGYG000166936	mag	uhgg
MGYG000000044	MGYG000167024	mag	uhgg
MGYG000000044	MGYG000167131	mag	uhgg
MGYG000000044	MGYG000167454	mag	uhgg
MGYG000000044	MGYG000167558	mag	uhgg
MGYG000000044	MGYG000167619	mag	uhgg
MGYG000000044	MGYG000167636	mag	uhgg
MGYG000000044	MGYG000167826	mag	uhgg
MGYG000000044	MGYG000168190	mag	uhgg
MGYG000000044	MGYG000168268	mag	uhgg
MGYG000000044	MGYG000168343	mag	uhgg
MGYG000000044	MGYG000168471	mag	uhgg
MGYG000000044	MGYG000168478	mag	uhgg
MGYG000000044	MGYG000168780	mag	uhgg
MGYG000000044	MGYG000169104	mag	uhgg
MGYG000000044	MGYG000169191	mag	uhgg
MGYG000000044	MGYG000169230	mag	uhgg
MGYG000000044	MGYG000169399	mag	uhgg
MGYG000000044	MGYG000169511	mag	uhgg
MGYG000000044	MGYG000169769	mag	uhgg
MGYG000000044	MGYG000169822	mag	uhgg
MGYG000000044	MGYG000169906	mag	uhgg
MGYG000000044	MGYG000170534	mag	uhgg
MGYG000000044	MGYG000170631	mag	uhgg
MGYG000000044	MGYG000170637	mag	uhgg
MGYG000000044	MGYG000170863	mag	uhgg
MGYG000000044	MGYG000170962	mag	uhgg
MGYG000000044	MGYG000171407	mag	uhgg
MGYG000000044	MGYG000171747	mag	uhgg
MGYG000000044	MGYG000171779	mag	uhgg
MGYG000000044	MGYG000171797	mag	uhgg
MGYG000000044	MGYG000171987	mag	uhgg
MGYG000000044	MGYG000172102	mag	uhgg
MGYG000000044	MGYG000172359	mag	uhgg
MGYG000000044	MGYG000172759	mag	uhgg
MGYG000000044	MGYG000172946	mag	uhgg
MGYG000000044	MGYG000172983	mag	uhgg
MGYG000000044	MGYG000173460	mag	uhgg
MGYG000000044	MGYG000173731	mag	uhgg
MGYG000000044	MGYG000174273	mag	uhgg
MGYG000000044	MGYG000174452	mag	uhgg
MGYG000000044	MGYG000174607	mag	uhgg
MGYG000000044	MGYG000174750	mag	uhgg
MGYG000000044	MGYG000175274	mag	uhgg
MGYG000000044	MGYG000175380	mag	uhgg
MGYG000000044	MGYG000175846	mag	uhgg
MGYG000000044	MGYG000175967	mag	uhgg
MGYG000000044	MGYG000176377	mag	uhgg
MGYG000000044	MGYG000176735	mag	uhgg
MGYG000000044	MGYG000176912	mag	uhgg
MGYG000000044	MGYG000177014	mag	uhgg
MGYG000000044	MGYG000177303	mag	uhgg
MGYG000000044	MGYG000177345	mag	uhgg
MGYG000000044	MGYG000177379	mag	uhgg
MGYG000000044	MGYG000177435	mag	uhgg
MGYG000000044	MGYG000177815	mag	uhgg
MGYG000000044	MGYG000177829	mag	uhgg
MGYG000000044	MGYG000178041	mag	uhgg
MGYG000000044	MGYG000178584	mag	uhgg
MGYG000000044	MGYG000179020	mag	uhgg
MGYG000000044	MGYG000179495	mag	uhgg
MGYG000000044	MGYG000179654	mag	uhgg
MGYG000000044	MGYG000179927	mag	uhgg
MGYG000000044	MGYG000180373	mag	uhgg
MGYG000000044	MGYG000180579	mag	uhgg
MGYG000000044	MGYG000180597	mag	uhgg
MGYG000000044	MGYG000180604	mag	uhgg
MGYG000000044	MGYG000180919	mag	uhgg
MGYG000000044	MGYG000181546	mag	uhgg
MGYG000000044	MGYG000181637	mag	uhgg
MGYG000000044	MGYG000181939	mag	uhgg
MGYG000000044	MGYG000181983	mag	uhgg
MGYG000000044	MGYG000182070	mag	uhgg
MGYG000000044	MGYG000182114	mag	uhgg
MGYG000000044	MGYG000182349	mag	uhgg
MGYG000000044	MGYG000182423	mag	uhgg
MGYG000000044	MGYG000182456	mag	uhgg
MGYG000000044	MGYG000182669	mag	uhgg
MGYG000000044	MGYG000183001	mag	uhgg
MGYG000000044	MGYG000183020	mag	uhgg
MGYG000000044	MGYG000183100	mag	uhgg
MGYG000000044	MGYG000183339	mag	uhgg
MGYG000000044	MGYG000183608	mag	uhgg
MGYG000000044	MGYG000183716	mag	uhgg
MGYG000000044	MGYG000183991	mag	uhgg
MGYG000000044	MGYG000184137	mag	uhgg
MGYG000000044	MGYG000184192	mag	uhgg
MGYG000000044	MGYG000184544	mag	uhgg
MGYG000000044	MGYG000185340	mag	uhgg
MGYG000000044	MGYG000185641	mag	uhgg
MGYG000000044	MGYG000186198	mag	uhgg
MGYG000000044	MGYG000186374	mag	uhgg
MGYG000000044	MGYG000186553	mag	uhgg
MGYG000000044	MGYG000186562	mag	uhgg
MGYG000000044	MGYG000186877	mag	uhgg
MGYG000000044	MGYG000186923	mag	uhgg
MGYG000000044	MGYG000186953	mag	uhgg
MGYG000000044	MGYG000187271	mag	uhgg
MGYG000000044	MGYG000187596	mag	uhgg
MGYG000000044	MGYG000187723	mag	uhgg
MGYG000000044	MGYG000187817	mag	uhgg
MGYG000000044	MGYG000187901	mag	uhgg
MGYG000000044	MGYG000187985	mag	uhgg
MGYG000000044	MGYG000188018	mag	uhgg
MGYG000000044	MGYG000188732	mag	uhgg
MGYG000000044	MGYG000189145	mag	uhgg
MGYG000000044	MGYG000189207	mag	uhgg
MGYG000000044	MGYG000189280	mag	uhgg
MGYG000000044	MGYG000189432	mag	uhgg
MGYG000000044	MGYG000189481	mag	uhgg
MGYG000000044	MGYG000189920	mag	uhgg
MGYG000000044	MGYG000190074	mag	uhgg
MGYG000000044	MGYG000190349	mag	uhgg
MGYG000000044	MGYG000190776	mag	uhgg
MGYG000000044	MGYG000190889	mag	uhgg
MGYG000000044	MGYG000190953	mag	uhgg
MGYG000000044	MGYG000191162	mag	uhgg
MGYG000000044	MGYG000191192	mag	uhgg
MGYG000000044	MGYG000191369	mag	uhgg
MGYG000000044	MGYG000191386	mag	uhgg
MGYG000000044	MGYG000191597	mag	uhgg
MGYG000000044	MGYG000191773	mag	uhgg
MGYG000000044	MGYG000191998	mag	uhgg
MGYG000000044	MGYG000192135	mag	uhgg
MGYG000000044	MGYG000192253	mag	uhgg
MGYG000000044	MGYG000192277	mag	uhgg
MGYG000000044	MGYG000192549	mag	uhgg
MGYG000000044	MGYG000192925	mag	uhgg
MGYG000000044	MGYG000193004	mag	uhgg
MGYG000000044	MGYG000193024	mag	uhgg
MGYG000000044	MGYG000193131	mag	uhgg
MGYG000000044	MGYG000193326	mag	uhgg
MGYG000000044	MGYG000193335	mag	uhgg
MGYG000000044	MGYG000193388	mag	uhgg
MGYG000000044	MGYG000193396	mag	uhgg
MGYG000000044	MGYG000193401	mag	uhgg
MGYG000000044	MGYG000194297	mag	uhgg
MGYG000000044	MGYG000194709	mag	uhgg
MGYG000000044	MGYG000194802	mag	uhgg
MGYG000000044	MGYG000194834	mag	uhgg
MGYG000000044	MGYG000195091	mag	uhgg
MGYG000000044	MGYG000195225	mag	uhgg
MGYG000000044	MGYG000195437	mag	uhgg
MGYG000000044	MGYG000195889	mag	uhgg
MGYG000000044	MGYG000195915	mag	uhgg
MGYG000000044	MGYG000196017	mag	uhgg
MGYG000000044	MGYG000196084	mag	uhgg
MGYG000000044	MGYG000196316	mag	uhgg
MGYG000000044	MGYG000196348	mag	uhgg
MGYG000000044	MGYG000196454	mag	uhgg
MGYG000000044	MGYG000196668	mag	uhgg
MGYG000000044	MGYG000196860	mag	uhgg
MGYG000000044	MGYG000196936	mag	uhgg
MGYG000000044	MGYG000197085	mag	uhgg
MGYG000000044	MGYG000197309	mag	uhgg
MGYG000000044	MGYG000197341	mag	uhgg
MGYG000000044	MGYG000197418	mag	uhgg
MGYG000000044	MGYG000197427	mag	uhgg
MGYG000000044	MGYG000197607	mag	uhgg
MGYG000000044	MGYG000197764	mag	uhgg
MGYG000000044	MGYG000198109	mag	uhgg
MGYG000000044	MGYG000198215	mag	uhgg
MGYG000000044	MGYG000198261	mag	uhgg
MGYG000000044	MGYG000198476	mag	uhgg
MGYG000000044	MGYG000198630	mag	uhgg
MGYG000000044	MGYG000198837	mag	uhgg
MGYG000000044	MGYG000198908	mag	uhgg
MGYG000000044	MGYG000198994	mag	uhgg
MGYG000000044	MGYG000199146	mag	uhgg
MGYG000000044	MGYG000199413	mag	uhgg
MGYG000000044	MGYG000199587	mag	uhgg
MGYG000000044	MGYG000199693	mag	uhgg
MGYG000000044	MGYG000199848	mag	uhgg
MGYG000000044	MGYG000199962	mag	uhgg
MGYG000000044	MGYG000200020	mag	uhgg
MGYG000000044	MGYG000200168	mag	uhgg
MGYG000000044	MGYG000200170	mag	uhgg
MGYG000000044	MGYG000200927	mag	uhgg
MGYG000000044	MGYG000200954	mag	uhgg
MGYG000000044	MGYG000201138	mag	uhgg
MGYG000000044	MGYG000201258	mag	uhgg
MGYG000000044	MGYG000201262	mag	uhgg
MGYG000000044	MGYG000201267	mag	uhgg
MGYG000000044	MGYG000201361	mag	uhgg
MGYG000000044	MGYG000201468	mag	uhgg
MGYG000000044	MGYG000201671	mag	uhgg
MGYG000000044	MGYG000201732	mag	uhgg
MGYG000000044	MGYG000202301	mag	uhgg
MGYG000000044	MGYG000202851	mag	uhgg
MGYG000000044	MGYG000202890	mag	uhgg
MGYG000000044	MGYG000203049	mag	uhgg
MGYG000000044	MGYG000203329	mag	uhgg
MGYG000000044	MGYG000203403	mag	uhgg
MGYG000000044	MGYG000203445	mag	uhgg
MGYG000000044	MGYG000203465	mag	uhgg
MGYG000000044	MGYG000203758	mag	uhgg
MGYG000000044	MGYG000204112	mag	uhgg
MGYG000000044	MGYG000204226	mag	uhgg
MGYG000000044	MGYG000204409	mag	uhgg
MGYG000000044	MGYG000204553	mag	uhgg
MGYG000000044	MGYG000204769	mag	uhgg
MGYG000000044	MGYG000205177	mag	uhgg
MGYG000000044	MGYG000205202	mag	uhgg
MGYG000000044	MGYG000205232	mag	uhgg
MGYG000000044	MGYG000205388	mag	uhgg
MGYG000000044	MGYG000205551	mag	uhgg
MGYG000000044	MGYG000205672	mag	uhgg
MGYG000000044	MGYG000205819	mag	uhgg
MGYG000000044	MGYG000206471	mag	uhgg
MGYG000000044	MGYG000206497	mag	uhgg
MGYG000000044	MGYG000206717	mag	uhgg
MGYG000000044	MGYG000206960	mag	uhgg
MGYG000000044	MGYG000207141	mag	uhgg
MGYG000000044	MGYG000207242	mag	uhgg
MGYG000000044	MGYG000207376	mag	uhgg
MGYG000000044	MGYG000207976	mag	uhgg
MGYG000000044	MGYG000208280	mag	uhgg
MGYG000000044	MGYG000208411	mag	uhgg
MGYG000000044	MGYG000208922	mag	uhgg
MGYG000000044	MGYG000209359	mag	uhgg
MGYG000000044	MGYG000209581	mag	uhgg
MGYG000000044	MGYG000209987	mag	uhgg
MGYG000000044	MGYG000210256	mag	uhgg
MGYG000000044	MGYG000210300	mag	uhgg
MGYG000000044	MGYG000210507	mag	uhgg
MGYG000000044	MGYG000210724	mag	uhgg
MGYG000000044	MGYG000211056	mag	uhgg
MGYG000000044	MGYG000211235	mag	uhgg
MGYG000000044	MGYG000211253	mag	uhgg
MGYG000000044	MGYG000211389	mag	uhgg
MGYG000000044	MGYG000211483	mag	uhgg
MGYG000000044	MGYG000211843	mag	uhgg
MGYG000000044	MGYG000212054	mag	uhgg
MGYG000000044	MGYG000212068	mag	uhgg
MGYG000000044	MGYG000212147	mag	uhgg
MGYG000000044	MGYG000212198	mag	uhgg
MGYG000000044	MGYG000212224	mag	uhgg
MGYG000000044	MGYG000212238	mag	uhgg
MGYG000000044	MGYG000212338	mag	uhgg
MGYG000000044	MGYG000212639	mag	uhgg
MGYG000000044	MGYG000212784	mag	uhgg
MGYG000000044	MGYG000213153	mag	uhgg
MGYG000000044	MGYG000213198	mag	uhgg
MGYG000000044	MGYG000213382	mag	uhgg
MGYG000000044	MGYG000213749	mag	uhgg
MGYG000000044	MGYG000213774	mag	uhgg
MGYG000000044	MGYG000213951	mag	uhgg
MGYG000000044	MGYG000214156	mag	uhgg
MGYG000000044	MGYG000214338	mag	uhgg
MGYG000000044	MGYG000214624	mag	uhgg
MGYG000000044	MGYG000214865	mag	uhgg
MGYG000000044	MGYG000215231	mag	uhgg
MGYG000000044	MGYG000215506	mag	uhgg
MGYG000000044	MGYG000215796	mag	uhgg
MGYG000000044	MGYG000215952	mag	uhgg
MGYG000000044	MGYG000216035	mag	uhgg
MGYG000000044	MGYG000216147	mag	uhgg
MGYG000000044	MGYG000216349	mag	uhgg
MGYG000000044	MGYG000216357	mag	uhgg
MGYG000000044	MGYG000216373	mag	uhgg
MGYG000000044	MGYG000216429	mag	uhgg
MGYG000000044	MGYG000216469	mag	uhgg
MGYG000000044	MGYG000216470	mag	uhgg
MGYG000000044	MGYG000216473	mag	uhgg
MGYG000000044	MGYG000216545	mag	uhgg
MGYG000000044	MGYG000216859	mag	uhgg
MGYG000000044	MGYG000217145	mag	uhgg
MGYG000000044	MGYG000217202	mag	uhgg
MGYG000000044	MGYG000217241	mag	uhgg
MGYG000000044	MGYG000217418	mag	uhgg
MGYG000000044	MGYG000217863	mag	uhgg
MGYG000000044	MGYG000218220	mag	uhgg
MGYG000000044	MGYG000218504	mag	uhgg
MGYG000000044	MGYG000219360	mag	uhgg
MGYG000000044	MGYG000219374	mag	uhgg
MGYG000000044	MGYG000219517	mag	uhgg
MGYG000000044	MGYG000219636	mag	uhgg
MGYG000000044	MGYG000219721	mag	uhgg
MGYG000000044	MGYG000219791	mag	uhgg
MGYG000000044	MGYG000219794	mag	uhgg
MGYG000000044	MGYG000220008	mag	uhgg
MGYG000000044	MGYG000220130	mag	uhgg
MGYG000000044	MGYG000220192	mag	uhgg
MGYG000000044	MGYG000220227	mag	uhgg
MGYG000000044	MGYG000220302	mag	uhgg
MGYG000000044	MGYG000220402	mag	uhgg
MGYG000000044	MGYG000220734	mag	uhgg
MGYG000000044	MGYG000221075	mag	uhgg
MGYG000000044	MGYG000221175	mag	uhgg
MGYG000000044	MGYG000221294	mag	uhgg
MGYG000000044	MGYG000221884	mag	uhgg
MGYG000000044	MGYG000221906	mag	uhgg
MGYG000000044	MGYG000222123	mag	uhgg
MGYG000000044	MGYG000222199	mag	uhgg
MGYG000000044	MGYG000222203	mag	uhgg
MGYG000000044	MGYG000222221	mag	uhgg
MGYG000000044	MGYG000222432	mag	uhgg
MGYG000000044	MGYG000222441	mag	uhgg
MGYG000000044	MGYG000222649	mag	uhgg
MGYG000000044	MGYG000222778	mag	uhgg
MGYG000000044	MGYG000222836	mag	uhgg
MGYG000000044	MGYG000222935	mag	uhgg
MGYG000000044	MGYG000222956	mag	uhgg
MGYG000000044	MGYG000222964	mag	uhgg
MGYG000000044	MGYG000223213	mag	uhgg
MGYG000000044	MGYG000223239	mag	uhgg
MGYG000000044	MGYG000223355	mag	uhgg
MGYG000000044	MGYG000223775	mag	uhgg
MGYG000000044	MGYG000224071	mag	uhgg
MGYG000000044	MGYG000224329	mag	uhgg
MGYG000000044	MGYG000224387	mag	uhgg
MGYG000000044	MGYG000224398	mag	uhgg
MGYG000000044	MGYG000224597	mag	uhgg
MGYG000000044	MGYG000224630	mag	uhgg
MGYG000000044	MGYG000224637	mag	uhgg
MGYG000000044	MGYG000224855	mag	uhgg
MGYG000000044	MGYG000225003	mag	uhgg
MGYG000000044	MGYG000225008	mag	uhgg
MGYG000000044	MGYG000225335	mag	uhgg
MGYG000000044	MGYG000225347	mag	uhgg
MGYG000000044	MGYG000225355	mag	uhgg
MGYG000000044	MGYG000225549	mag	uhgg
MGYG000000044	MGYG000226034	mag	uhgg
MGYG000000044	MGYG000226358	mag	uhgg
MGYG000000044	MGYG000226395	mag	uhgg
MGYG000000044	MGYG000226435	mag	uhgg
MGYG000000044	MGYG000226438	mag	uhgg
MGYG000000044	MGYG000226828	mag	uhgg
MGYG000000044	MGYG000227038	mag	uhgg
MGYG000000044	MGYG000227071	mag	uhgg
MGYG000000044	MGYG000227555	mag	uhgg
MGYG000000044	MGYG000227924	mag	uhgg
MGYG000000044	MGYG000228370	mag	uhgg
MGYG000000044	MGYG000228375	mag	uhgg
MGYG000000044	MGYG000228500	mag	uhgg
MGYG000000044	MGYG000228657	mag	uhgg
MGYG000000044	MGYG000228730	mag	uhgg
MGYG000000044	MGYG000228819	mag	uhgg
MGYG000000044	MGYG000229118	mag	uhgg
MGYG000000044	MGYG000229270	mag	uhgg
MGYG000000044	MGYG000229273	mag	uhgg
MGYG000000044	MGYG000229303	mag	uhgg
MGYG000000044	MGYG000229707	mag	uhgg
MGYG000000044	MGYG000229789	mag	uhgg
MGYG000000044	MGYG000230147	mag	uhgg
MGYG000000044	MGYG000230260	mag	uhgg
MGYG000000044	MGYG000230291	mag	uhgg
MGYG000000044	MGYG000230305	mag	uhgg
MGYG000000044	MGYG000230629	mag	uhgg
MGYG000000044	MGYG000230699	mag	uhgg
MGYG000000044	MGYG000231194	mag	uhgg
MGYG000000044	MGYG000231242	mag	uhgg
MGYG000000044	MGYG000231544	mag	uhgg
MGYG000000044	MGYG000231727	mag	uhgg
MGYG000000044	MGYG000231736	mag	uhgg
MGYG000000044	MGYG000232253	mag	uhgg
MGYG000000044	MGYG000232393	mag	uhgg
MGYG000000044	MGYG000232997	mag	uhgg
MGYG000000044	MGYG000233079	mag	uhgg
MGYG000000044	MGYG000233375	mag	uhgg
MGYG000000044	MGYG000233420	mag	uhgg
MGYG000000044	MGYG000233481	mag	uhgg
MGYG000000044	MGYG000233609	mag	uhgg
MGYG000000044	MGYG000233749	mag	uhgg
MGYG000000044	MGYG000233987	mag	uhgg
MGYG000000044	MGYG000234147	mag	uhgg
MGYG000000044	MGYG000234280	mag	uhgg
MGYG000000044	MGYG000235012	mag	uhgg
MGYG000000044	MGYG000235049	mag	uhgg
MGYG000000044	MGYG000235382	mag	uhgg
MGYG000000044	MGYG000235747	mag	uhgg
MGYG000000044	MGYG000235838	mag	uhgg
MGYG000000044	MGYG000235887	mag	uhgg
MGYG000000044	MGYG000235976	mag	uhgg
MGYG000000044	MGYG000236268	mag	uhgg
MGYG000000044	MGYG000236388	mag	uhgg
MGYG000000044	MGYG000236864	mag	uhgg
MGYG000000044	MGYG000236972	mag	uhgg
MGYG000000044	MGYG000237021	mag	uhgg
MGYG000000044	MGYG000237148	mag	uhgg
MGYG000000044	MGYG000237250	mag	uhgg
MGYG000000044	MGYG000237626	mag	uhgg
MGYG000000044	MGYG000237631	mag	uhgg
MGYG000000044	MGYG000238030	mag	uhgg
MGYG000000044	MGYG000238345	mag	uhgg
MGYG000000044	MGYG000238414	mag	uhgg
MGYG000000044	MGYG000238447	mag	uhgg
MGYG000000044	MGYG000238600	mag	uhgg
MGYG000000044	MGYG000238825	mag	uhgg
MGYG000000044	MGYG000238863	mag	uhgg
MGYG000000044	MGYG000238873	mag	uhgg
MGYG000000044	MGYG000238882	mag	uhgg
MGYG000000044	MGYG000239099	mag	uhgg
MGYG000000044	MGYG000239108	mag	uhgg
MGYG000000044	MGYG000239193	mag	uhgg
MGYG000000044	MGYG000239216	mag	uhgg
MGYG000000044	MGYG000240013	mag	uhgg
MGYG000000044	MGYG000240246	mag	uhgg
MGYG000000044	MGYG000240414	mag	uhgg
MGYG000000044	MGYG000240503	mag	uhgg
MGYG000000044	MGYG000240741	mag	uhgg
MGYG000000044	MGYG000240830	mag	uhgg
MGYG000000044	MGYG000241021	mag	uhgg
MGYG000000044	MGYG000241450	mag	uhgg
MGYG000000044	MGYG000241453	mag	uhgg
MGYG000000044	MGYG000241571	mag	uhgg
MGYG000000044	MGYG000241721	mag	uhgg
MGYG000000044	MGYG000242023	mag	uhgg
MGYG000000044	MGYG000242070	mag	uhgg
MGYG000000044	MGYG000242112	mag	uhgg
MGYG000000044	MGYG000242684	mag	uhgg
MGYG000000044	MGYG000243046	mag	uhgg
MGYG000000044	MGYG000243148	mag	uhgg
MGYG000000044	MGYG000243331	mag	uhgg
MGYG000000044	MGYG000243781	mag	uhgg
MGYG000000044	MGYG000243956	mag	uhgg
MGYG000000044	MGYG000244351	mag	uhgg
MGYG000000044	MGYG000244431	mag	uhgg
MGYG000000044	MGYG000244439	mag	uhgg
MGYG000000044	MGYG000245009	mag	uhgg
MGYG000000044	MGYG000245058	mag	uhgg
MGYG000000044	MGYG000245090	mag	uhgg
MGYG000000044	MGYG000245127	mag	uhgg
MGYG000000044	MGYG000245359	mag	uhgg
MGYG000000044	MGYG000245484	mag	uhgg
MGYG000000044	MGYG000245791	mag	uhgg
MGYG000000044	MGYG000245946	mag	uhgg
MGYG000000044	MGYG000245965	mag	uhgg
MGYG000000044	MGYG000246163	mag	uhgg
MGYG000000044	MGYG000246383	mag	uhgg
MGYG000000044	MGYG000246897	mag	uhgg
MGYG000000044	MGYG000247005	mag	uhgg
MGYG000000044	MGYG000247300	mag	uhgg
MGYG000000044	MGYG000247555	mag	uhgg
MGYG000000044	MGYG000248082	mag	uhgg
MGYG000000044	MGYG000248262	mag	uhgg
MGYG000000044	MGYG000248375	mag	uhgg
MGYG000000044	MGYG000248379	mag	uhgg
MGYG000000044	MGYG000248431	mag	uhgg
MGYG000000044	MGYG000248499	mag	uhgg
MGYG000000044	MGYG000248771	mag	uhgg
MGYG000000044	MGYG000248812	mag	uhgg
MGYG000000044	MGYG000248854	mag	uhgg
MGYG000000044	MGYG000249366	mag	uhgg
MGYG000000044	MGYG000249480	mag	uhgg
MGYG000000044	MGYG000250080	mag	uhgg
MGYG000000044	MGYG000250175	mag	uhgg
MGYG000000044	MGYG000250598	mag	uhgg
MGYG000000044	MGYG000251218	mag	uhgg
MGYG000000044	MGYG000251385	mag	uhgg
MGYG000000044	MGYG000251502	mag	uhgg
MGYG000000044	MGYG000252012	mag	uhgg
MGYG000000044	MGYG000252219	mag	uhgg
MGYG000000044	MGYG000252282	mag	uhgg
MGYG000000044	MGYG000252360	mag	uhgg
MGYG000000044	MGYG000252477	mag	uhgg
MGYG000000044	MGYG000252558	mag	uhgg
MGYG000000044	MGYG000253346	mag	uhgg
MGYG000000044	MGYG000253349	mag	uhgg
MGYG000000044	MGYG000253409	mag	uhgg
MGYG000000044	MGYG000253722	mag	uhgg
MGYG000000044	MGYG000254045	mag	uhgg
MGYG000000044	MGYG000254132	mag	uhgg
MGYG000000044	MGYG000254151	mag	uhgg
MGYG000000044	MGYG000254290	mag	uhgg
MGYG000000044	MGYG000254435	mag	uhgg
MGYG000000044	MGYG000254624	mag	uhgg
MGYG000000044	MGYG000254713	mag	uhgg
MGYG000000044	MGYG000254852	mag	uhgg
MGYG000000044	MGYG000254919	mag	uhgg
MGYG000000044	MGYG000255042	mag	uhgg
MGYG000000044	MGYG000255566	mag	uhgg
MGYG000000044	MGYG000255967	mag	uhgg
MGYG000000044	MGYG000256404	mag	uhgg
MGYG000000044	MGYG000256470	mag	uhgg
MGYG000000044	MGYG000256597	mag	uhgg
MGYG000000044	MGYG000256784	mag	uhgg
MGYG000000044	MGYG000257467	mag	uhgg
MGYG000000044	MGYG000257642	mag	uhgg
MGYG000000044	MGYG000257690	mag	uhgg
MGYG000000044	MGYG000257924	mag	uhgg
MGYG000000044	MGYG000258171	mag	uhgg
MGYG000000044	MGYG000258468	mag	uhgg
MGYG000000044	MGYG000259125	mag	uhgg
MGYG000000044	MGYG000259162	mag	uhgg
MGYG000000044	MGYG000259356	mag	uhgg
MGYG000000044	MGYG000259605	mag	uhgg
MGYG000000044	MGYG000259801	mag	uhgg
MGYG000000044	MGYG000260173	mag	uhgg
MGYG000000044	MGYG000260323	mag	uhgg
MGYG000000044	MGYG000260565	mag	uhgg
MGYG000000044	MGYG000260958	mag	uhgg
MGYG000000044	MGYG000261261	mag	uhgg
MGYG000000044	MGYG000261421	mag	uhgg
MGYG000000044	MGYG000261815	mag	uhgg
MGYG000000044	MGYG000262121	mag	uhgg
MGYG000000044	MGYG000262344	mag	uhgg
MGYG000000044	MGYG000262365	mag	uhgg
MGYG000000044	MGYG000262483	mag	uhgg
MGYG000000044	MGYG000262487	mag	uhgg
MGYG000000044	MGYG000262495	mag	uhgg
MGYG000000044	MGYG000262860	mag	uhgg
MGYG000000044	MGYG000262942	mag	uhgg
MGYG000000044	MGYG000263166	mag	uhgg
MGYG000000044	MGYG000263410	mag	uhgg
MGYG000000044	MGYG000263743	mag	uhgg
MGYG000000044	MGYG000263820	mag	uhgg
MGYG000000044	MGYG000263857	mag	uhgg
MGYG000000044	MGYG000264051	mag	uhgg
MGYG000000044	MGYG000264108	mag	uhgg
MGYG000000044	MGYG000264272	mag	uhgg
MGYG000000044	MGYG000264422	mag	uhgg
MGYG000000044	MGYG000264439	mag	uhgg
MGYG000000044	MGYG000264828	mag	uhgg
MGYG000000044	MGYG000264900	mag	uhgg
MGYG000000044	MGYG000265007	mag	uhgg
MGYG000000044	MGYG000265116	mag	uhgg
MGYG000000044	MGYG000265181	mag	uhgg
MGYG000000044	MGYG000265231	mag	uhgg
MGYG000000044	MGYG000265652	mag	uhgg
MGYG000000044	MGYG000265704	mag	uhgg
MGYG000000044	MGYG000266185	mag	uhgg
MGYG000000044	MGYG000266404	mag	uhgg
MGYG000000044	MGYG000266874	mag	uhgg
MGYG000000044	MGYG000266876	mag	uhgg
MGYG000000044	MGYG000266890	mag	uhgg
MGYG000000044	MGYG000267183	mag	uhgg
MGYG000000044	MGYG000267721	mag	uhgg
MGYG000000044	MGYG000267861	mag	uhgg
MGYG000000044	MGYG000268183	mag	uhgg
MGYG000000044	MGYG000268186	mag	uhgg
MGYG000000044	MGYG000268372	mag	uhgg
MGYG000000044	MGYG000268517	mag	uhgg
MGYG000000044	MGYG000268631	mag	uhgg
MGYG000000044	MGYG000268773	mag	uhgg
MGYG000000044	MGYG000268913	mag	uhgg
MGYG000000044	MGYG000268948	mag	uhgg
MGYG000000044	MGYG000269093	mag	uhgg
MGYG000000044	MGYG000269256	mag	uhgg
MGYG000000044	MGYG000269442	mag	uhgg
MGYG000000044	MGYG000270077	mag	uhgg
MGYG000000044	MGYG000270558	mag	uhgg
MGYG000000044	MGYG000271394	mag	uhgg
MGYG000000044	MGYG000271404	mag	uhgg
MGYG000000044	MGYG000271726	mag	uhgg
MGYG000000044	MGYG000272025	mag	uhgg
MGYG000000044	MGYG000272150	mag	uhgg
MGYG000000044	MGYG000272189	mag	uhgg
MGYG000000044	MGYG000272208	mag	uhgg
MGYG000000044	MGYG000272821	mag	uhgg
MGYG000000044	MGYG000272956	mag	uhgg
MGYG000000044	MGYG000272993	mag	uhgg
MGYG000000044	MGYG000273287	mag	uhgg
MGYG000000044	MGYG000273302	mag	uhgg
MGYG000000044	MGYG000273448	mag	uhgg
MGYG000000044	MGYG000273788	mag	uhgg
MGYG000000044	MGYG000273833	mag	uhgg
MGYG000000044	MGYG000274445	mag	uhgg
MGYG000000044	MGYG000274537	mag	uhgg
MGYG000000044	MGYG000274555	mag	uhgg
MGYG000000044	MGYG000275283	mag	uhgg
MGYG000000044	MGYG000275365	mag	uhgg
MGYG000000044	MGYG000275756	mag	uhgg
MGYG000000044	MGYG000275937	mag	uhgg
MGYG000000044	MGYG000276139	mag	uhgg
MGYG000000044	MGYG000276155	mag	uhgg
MGYG000000044	MGYG000276992	mag	uhgg
MGYG000000044	MGYG000277049	mag	uhgg
MGYG000000044	MGYG000277153	mag	uhgg
MGYG000000044	MGYG000277436	mag	uhgg
MGYG000000044	MGYG000277709	mag	uhgg
MGYG000000044	MGYG000277775	mag	uhgg
MGYG000000044	MGYG000277971	mag	uhgg
MGYG000000044	MGYG000278388	mag	uhgg
MGYG000000044	MGYG000278589	mag	uhgg
MGYG000000044	MGYG000279086	mag	uhgg
MGYG000000044	MGYG000279179	mag	uhgg
MGYG000000044	MGYG000279241	mag	uhgg
MGYG000000044	MGYG000279297	mag	uhgg
MGYG000000044	MGYG000279778	mag	uhgg
MGYG000000044	MGYG000279845	mag	uhgg
MGYG000000044	MGYG000280243	mag	uhgg
MGYG000000044	MGYG000280350	mag	uhgg
MGYG000000044	MGYG000280601	mag	uhgg
MGYG000000044	MGYG000280793	mag	uhgg
MGYG000000044	MGYG000280814	mag	uhgg
MGYG000000044	MGYG000280902	mag	uhgg
MGYG000000044	MGYG000281051	mag	uhgg
MGYG000000044	MGYG000281137	mag	uhgg
MGYG000000044	MGYG000281312	mag	uhgg
MGYG000000044	MGYG000281799	mag	uhgg
MGYG000000044	MGYG000282163	mag	uhgg
MGYG000000044	MGYG000282488	mag	uhgg
MGYG000000044	MGYG000282812	mag	uhgg
MGYG000000044	MGYG000282829	mag	uhgg
MGYG000000044	MGYG000283027	mag	uhgg
MGYG000000044	MGYG000283507	mag	uhgg
MGYG000000044	MGYG000284006	mag	uhgg
MGYG000000044	MGYG000284097	mag	uhgg
MGYG000000044	MGYG000284364	mag	uhgg
MGYG000000044	MGYG000284684	mag	uhgg
MGYG000000044	MGYG000285073	mag	uhgg
MGYG000000044	MGYG000285126	mag	uhgg
MGYG000000044	MGYG000285236	mag	uhgg
MGYG000000044	MGYG000285700	mag	uhgg
MGYG000000044	MGYG000285719	mag	uhgg
MGYG000000044	MGYG000285732	mag	uhgg
MGYG000000044	MGYG000286225	mag	uhgg
MGYG000000044	MGYG000286295	mag	uhgg
MGYG000000044	MGYG000286844	mag	uhgg
MGYG000000044	MGYG000286873	mag	uhgg
MGYG000000044	MGYG000286914	mag	uhgg
MGYG000000044	MGYG000287324	mag	uhgg
MGYG000000044	MGYG000287475	mag	uhgg
MGYG000000044	MGYG000287588	mag	uhgg
MGYG000000044	MGYG000287820	mag	uhgg
MGYG000000044	MGYG000287830	mag	uhgg
MGYG000000044	MGYG000287871	mag	uhgg
MGYG000000044	MGYG000288320	mag	uhgg
MGYG000000044	MGYG000288355	mag	uhgg
MGYG000000044	MGYG000288747	mag	uhgg
MGYG000000044	MGYG000288953	mag	uhgg
MGYG000000044	MGYG000288975	mag	uhgg
MGYG000000045	MGYG000000045	iso	uhgg
MGYG000000045	MGYG000005464	iso	uhgg
MGYG000000045	MGYG000009296	iso	uhgg
MGYG000000045	MGYG000011389	iso	uhgg
MGYG000000045	MGYG000042732	iso	uhgg
MGYG000000045	MGYG000045910	iso	uhgg
MGYG000000045	MGYG000061481	iso	uhgg
MGYG000000045	MGYG000070429	iso	uhgg
MGYG000000045	MGYG000082915	iso	uhgg
MGYG000000045	MGYG000087994	iso	uhgg
MGYG000000045	MGYG000093097	iso	uhgg
MGYG000000045	MGYG000094550	iso	uhgg
MGYG000000045	MGYG000103106	iso	uhgg
MGYG000000045	MGYG000110927	iso	uhgg
MGYG000000045	MGYG000129962	iso	uhgg
MGYG000000045	MGYG000134224	iso	uhgg
MGYG000000045	MGYG000135578	iso	uhgg
MGYG000000045	MGYG000135766	iso	uhgg
MGYG000000045	MGYG000136727	iso	uhgg
MGYG000000045	MGYG000144466	iso	uhgg
MGYG000000045	MGYG000147899	iso	uhgg
MGYG000000045	MGYG000149832	iso	uhgg
MGYG000000045	MGYG000158759	iso	uhgg
MGYG000000045	MGYG000170326	iso	uhgg
MGYG000000045	MGYG000177536	iso	uhgg
MGYG000000045	MGYG000181603	iso	uhgg
MGYG000000045	MGYG000205775	iso	uhgg
MGYG000000045	MGYG000207853	iso	uhgg
MGYG000000045	MGYG000220563	iso	uhgg
MGYG000000045	MGYG000225215	iso	uhgg
MGYG000000045	MGYG000235565	iso	uhgg
MGYG000000045	MGYG000248178	iso	uhgg
MGYG000000045	MGYG000271397	iso	uhgg
MGYG000000045	MGYG000274490	iso	uhgg
MGYG000000045	MGYG000005297	mag	uhgg
MGYG000000045	MGYG000006584	mag	uhgg
MGYG000000045	MGYG000007211	mag	uhgg
MGYG000000045	MGYG000007248	mag	uhgg
MGYG000000045	MGYG000007627	mag	uhgg
MGYG000000045	MGYG000007637	mag	uhgg
MGYG000000045	MGYG000007730	mag	uhgg
MGYG000000045	MGYG000007999	mag	uhgg
MGYG000000045	MGYG000008797	mag	uhgg
MGYG000000045	MGYG000008926	mag	uhgg
MGYG000000045	MGYG000008973	mag	uhgg
MGYG000000045	MGYG000008994	mag	uhgg
MGYG000000045	MGYG000009281	mag	uhgg
MGYG000000045	MGYG000009282	mag	uhgg
MGYG000000045	MGYG000009612	mag	uhgg
MGYG000000045	MGYG000009889	mag	uhgg
MGYG000000045	MGYG000010008	mag	uhgg
MGYG000000045	MGYG000010009	mag	uhgg
MGYG000000045	MGYG000010286	mag	uhgg
MGYG000000045	MGYG000010292	mag	uhgg
MGYG000000045	MGYG000010567	mag	uhgg
MGYG000000045	MGYG000010656	mag	uhgg
MGYG000000045	MGYG000011596	mag	uhgg
MGYG000000045	MGYG000011645	mag	uhgg
MGYG000000045	MGYG000012089	mag	uhgg
MGYG000000045	MGYG000012789	mag	uhgg
MGYG000000045	MGYG000012806	mag	uhgg
MGYG000000045	MGYG000013011	mag	uhgg
MGYG000000045	MGYG000013082	mag	uhgg
MGYG000000045	MGYG000013188	mag	uhgg
MGYG000000045	MGYG000013621	mag	uhgg
MGYG000000045	MGYG000013658	mag	uhgg
MGYG000000045	MGYG000013659	mag	uhgg
MGYG000000045	MGYG000013925	mag	uhgg
MGYG000000045	MGYG000014675	mag	uhgg
MGYG000000045	MGYG000014792	mag	uhgg
MGYG000000045	MGYG000015478	mag	uhgg
MGYG000000045	MGYG000015480	mag	uhgg
MGYG000000045	MGYG000015650	mag	uhgg
MGYG000000045	MGYG000015665	mag	uhgg
MGYG000000045	MGYG000015759	mag	uhgg
MGYG000000045	MGYG000016193	mag	uhgg
MGYG000000045	MGYG000016334	mag	uhgg
MGYG000000045	MGYG000016500	mag	uhgg
MGYG000000045	MGYG000016646	mag	uhgg
MGYG000000045	MGYG000016664	mag	uhgg
MGYG000000045	MGYG000017363	mag	uhgg
MGYG000000045	MGYG000017429	mag	uhgg
MGYG000000045	MGYG000017641	mag	uhgg
MGYG000000045	MGYG000018100	mag	uhgg
MGYG000000045	MGYG000018299	mag	uhgg
MGYG000000045	MGYG000018394	mag	uhgg
MGYG000000045	MGYG000018832	mag	uhgg
MGYG000000045	MGYG000019062	mag	uhgg
MGYG000000045	MGYG000020094	mag	uhgg
MGYG000000045	MGYG000020289	mag	uhgg
MGYG000000045	MGYG000020763	mag	uhgg
MGYG000000045	MGYG000020829	mag	uhgg
MGYG000000045	MGYG000020867	mag	uhgg
MGYG000000045	MGYG000021075	mag	uhgg
MGYG000000045	MGYG000021824	mag	uhgg
MGYG000000045	MGYG000022673	mag	uhgg
MGYG000000045	MGYG000022722	mag	uhgg
MGYG000000045	MGYG000022767	mag	uhgg
MGYG000000045	MGYG000022834	mag	uhgg
MGYG000000045	MGYG000023809	mag	uhgg
MGYG000000045	MGYG000024004	mag	uhgg
MGYG000000045	MGYG000024199	mag	uhgg
MGYG000000045	MGYG000024869	mag	uhgg
[truncated: 64,835 more rows]

## Sheet: Table S3
Table S3. Species fermentation products. Fermentation products of modeled species for which was possible to retrieve data reported in primary literature or the NJC19 dataset (10.1038/s41597-020-0516-5).
* SGBs with characterization of the fermentation products but less than 30 MAGs in the completeness level subset to generate a pan-GEMs
			Butyrate	Acetate	H2	Ethanol	Propionate	L-Lactate	Formate	Succinate
UHGG_id	MIGRENE_id	Organism name	cpd00211	cpd00029	cpd11640	cpd00363	cpd00141	cpd00159	cpd00047	cpd00036	Reference
MGYG000002372	msp_0792	Clostridium perfringens	1	1	1	1	1	1	1	1	NJC19 PMC385772 10.4315/0362-028X-51.4.283 0.1007/s00449-014-1146-0
MGYG000001292	msp_0166	Bifidobacterium longum subsp. infantis	0	1	0	1	0	1	1	1	NJC19 10.1007/s00253-004-1603-9
MGYG000002492	msp_0068	Eubacterium rectale	1	0	1	0	1	1	1	0	NJC19 10.1099/ijs.0.2008/004580-0 10.1186/s40168-023-01565-3 10.12938/bmfh.2023-103
MGYG000000262	msp_0050	Anaerobutyricum hallii	0	1	1	0	0	0	1	1	NJC19 10.1099/ijsem.0.003041
MGYG000001694	-	Enterococcus faecalis	0	1	1	1	0	1	1	1	NJC19 PMC3255604
MGYG000001300	msp_0301	Faecalibacterium prausnitzii	1	1	0	0	0	1	1	0	NJC19 10.1099/00207713-52-6-2141 10.1186/s40168-023-01565-3
MGYG000000076	msp_0017	Roseburia intestinalis	1	1	1	1	0	1	1	0	NJC19 10.1186/s40168-023-01565-3
MGYG000000074	msp_0032	Alistipes onderdonkii	1	1	0	0	1	1	0	1	NJC19 10.3389/fimmu.2020.00906
MGYG000000113	msp_0380	Streptococcus salivarius	0	1	0	1	0	1	1	0	NJC19
MGYG000000146	msp_0506	Dorea formicigenerans	0	1	1	1	0	1	1	1	NJC19 10.1099/00207713-52-2-423
MGYG000000208	msp_0236	Eubacterium ventriosum	1	1	1	0	0	1	1	0	NJC19
MGYG000000231	msp_0179	Coprococcus eutactus	1	1	1	1	0	1	1	0	NJC19
MGYG000000258	msp_0045	Ruminococcus bromii	0	1	1	1	0	1	1	1	NJC19
MGYG000001346	msp_0046	Bacteroides uniformis	0	1	1	0	1	1	0	0	NJC19
MGYG000001367	msp_0086	Clostridium symbiosum	1	1	1	1	0	0	0	0	NJC19
MGYG000001374	msp_0126	Ruminococcus torques	0	1	1	1	0	1	1	0	NJC19
MGYG000001380	msp_0058	Ruminococcus gnavus	0	1	1	0	0	0	1	0	NJC19 10.1093%2Ffemsre%2Ffuad014
MGYG000001400	msp_0153	Erysipelatoclostridium ramosum	0	1	0	0	0	1	1	1	NJC19
MGYG000002337 *	-	Staphylococcus aureus	0	0	0	0	0	1	0	0	NJC19
MGYG000002438	msp_0012	Parabacteroides distasonis	0	1	1	0	0	0	0	1	NJC19 10.1080/19490976.2021.1922241
MGYG000002454	msp_0025	Akkermansia muciniphila	0	1	0	1	1	0	0	0	NJC19
MGYG000002528	msp_0107	Anaerostipes hadrus	1	1	1	0	1	0	1	0	NJC19 10.1038/srep27572
MGYG000000044	msp_0027	Parabacteroides merdae	0	1	0	0	0	0	0	1	NJC19
MGYG000000196	msp_0011	Bacteroides thetaiotaomicron	0	1	1	1	1	1	1	1	NJC19
MGYG000000199	-	Streptococcus parasanguinis	0	1	0	1	0	1	1	0	NJC19
MGYG000000212	msp_0436	Blautia obeum	0	1	1	1	1	1	0	1	NJC19
MGYG000000254	msp_0062	Odoribacter splanchnicus	1	1	1	0	1	0	0	1	NJC19
MGYG000001313	msp_0036	Bacteroides eggerthii	0	1	1	0	1	0	0	1	NJC19
MGYG000001337	msp_0010	Bacteroides fragilis	0	1	1	0	1	1	0	1	NJC19
MGYG000001345	msp_0021	Bacteroides xylanisolvens	0	1	1	0	1	0	0	1	NJC19
MGYG000001378	msp_0007	Bacteroides ovatus	0	1	1	0	1	1	0	1	NJC19
MGYG000002353	-	Enterococcus faecium	0	1	1	0	0	1	0	0	NJC19
MGYG000002369 *	-	Clostridioides difficile	1	1	0	0	0	0	0	0	NJC19
MGYG000002395	msp_0263	Bifidobacterium adolescentis	0	1	0	1	0	1	1	1	NJC19
MGYG000002396	msp_0419	Bifidobacterium bifidum	0	1	0	1	0	1	1	1	NJC19
MGYG000002455	msp_0003	Bacteroides cellulosilyticus	0	1	1	0	1	0	0	1	NJC19
MGYG000002469	msp_0627	Bifidobacterium breve	0	1	0	1	0	1	1	1	NJC19
MGYG000002470	msp_0008	Bacteroides intestinalis	0	1	1	0	1	0	0	1	NJC19
MGYG000002506	msp_0005	Escherichia coli	0	1	1	1	0	1	1	1	10.1016/j.cels.2016.08.013 NJC19
MGYG000002538	msp_0030	Klebsiella pneumoniae	0	1	0	1	0	0	0	0	NJC19
MGYG000002549	msp_0023	Bacteroides caccae	0	1	1	0	1	0	1	1	NJC19
MGYG000003681	msp_0031	Bacteroides stercoris	0	1	1	0	1	0	1	1	NJC19
MGYG000003683	msp_0138	Bifidobacterium pseudocatenulatum	0	1	0	1	0	1	1	1	NJC19

## Sheet: Table S4
Table S4. Comparison between fermentation test prediction obtain for the best MAGs and the pan-GEMs. The paired t-Test was implemented on MCC values of fermentation product prediction obtained with pan-GEMs and the best MAG-GEMs. Models were compared based on the completenes level of the genome used to generate the models and default parameters were used (alternative = "two.sided").
* Minimise-Total-Flux balance analysis (MTF)
* Flux-Variability-Analysis (FVA)
Completenes level	Simulation type	p-value	Statistical significance
50	MTF	0.00952361	**
50	FVA	0.00975704	**
60	MTF	0.0102906	*
60	FVA	0.0322899	*
70	MTF	0.00291273	**
70	FVA	0.0118218	*
80	MTF	0.00332618	**
80	FVA	0.00182573	**
90	MTF	0.0487455	*
90	FVA	0.0435573	*

## Sheet: Table S5
Table S5. Fermentation product results. Minimise-Total-Flux balance analysis (MTF) and Flux-Variability-Analysis (FVA) were computed for pan-GEMs, MAG-GEMs, and iso-GEMs of the SGBs of interest. The IDs correspond to the unique GEM identifier (genome_id) and the identifier of the representative isolate of the species (SGB_id). The FVA columns display the minimum (l) and maximum (u) export capacit…
genome_id	model_type	SGB_id	exchange	exchange name	FVA_l	FVA_u	MTF	iteration_number	completeness_level	grow_rate
MGYG000000074	pan	MGYG000000074	EX_cpd11640_e0	H2-e0 Exchange	20.7817	20.782	20.782	10	50	0.517516
MGYG000000074	pan	MGYG000000074	EX_cpd00029_e0	Acetate-e0 Exchange	11.2408	11.241	11.241	10	50	0.517516
MGYG000000074	pan	MGYG000000074	EX_cpd00047_e0	Formate-e0 Exchange	0	0.000115191	0	10	50	0.517516
MGYG000000074	pan	MGYG000000074	EX_cpd11640_e0	H2-e0 Exchange	20.812	20.812	20.812	10	60	0.516586
MGYG000000074	pan	MGYG000000074	EX_cpd00029_e0	Acetate-e0 Exchange	11.2513	11.2513	11.2513	10	60	0.516586
MGYG000000074	pan	MGYG000000074	EX_cpd00141_e0	Propionate-e0 Exchange	2.17808	7.82	2.17813	10	70	0.439678
MGYG000000074	pan	MGYG000000074	EX_cpd00036_e0	Succinate-e0 Exchange	0	5.64187	5.64186	10	70	0.439678
MGYG000000074	pan	MGYG000000074	EX_cpd00029_e0	Acetate-e0 Exchange	4.26944	4.26953	4.26947	10	70	0.439678
MGYG000000074	pan	MGYG000000074	EX_cpd00047_e0	Formate-e0 Exchange	0	0.000149487	0	10	70	0.439678
MGYG000000074	pan	MGYG000000074	EX_cpd11640_e0	H2-e0 Exchange	20.792	20.7921	20.7921	10	80	0.517203
MGYG000000074	pan	MGYG000000074	EX_cpd00029_e0	Acetate-e0 Exchange	11.2444	11.2445	11.2444	10	80	0.517203
MGYG000000074	pan	MGYG000000074	EX_cpd00141_e0	Propionate-e0 Exchange	2.03343	7.61685	2.03351	10	90	0.438361
MGYG000000074	pan	MGYG000000074	EX_cpd00036_e0	Succinate-e0 Exchange	0	5.58336	5.58334	10	90	0.438361
MGYG000000074	pan	MGYG000000074	EX_cpd00029_e0	Acetate-e0 Exchange	4.39449	4.39464	4.39453	10	90	0.438361
MGYG000000074	pan	MGYG000000074	EX_cpd00047_e0	Formate-e0 Exchange	0	0.000235718	0	10	90	0.438361
MGYG000000074	pan	MGYG000000074	EX_cpd00141_e0	Propionate-e0 Exchange	2.02741	7.60862	2.02765	1	50	0.439093
MGYG000000074	pan	MGYG000000074	EX_cpd00036_e0	Succinate-e0 Exchange	0	5.58093	5.58091	1	50	0.439093
MGYG000000074	pan	MGYG000000074	EX_cpd00029_e0	Acetate-e0 Exchange	4.396	4.39634	4.39609	1	50	0.439093
MGYG000000074	pan	MGYG000000074	EX_cpd00047_e0	Formate-e0 Exchange	0	0.000214882	0	1	50	0.439093
MGYG000000074	pan	MGYG000000074	EX_cpd11640_e0	H2-e0 Exchange	20.7818	20.782	20.782	1	60	0.517516
MGYG000000074	pan	MGYG000000074	EX_cpd00029_e0	Acetate-e0 Exchange	11.2409	11.241	11.241	1	60	0.517516
MGYG000000074	pan	MGYG000000074	EX_cpd00047_e0	Formate-e0 Exchange	0	0.000115191	0	1	60	0.517516
MGYG000000074	pan	MGYG000000074	EX_cpd00029_e0	Acetate-e0 Exchange	6.18919	6.18937	6.18925	1	70	0.464298
MGYG000000074	pan	MGYG000000074	EX_cpd00141_e0	Propionate-e0 Exchange	0	5.7428	0	1	70	0.464298
MGYG000000074	pan	MGYG000000074	EX_cpd00036_e0	Succinate-e0 Exchange	0	5.7428	5.74274	1	70	0.464298
MGYG000000074	pan	MGYG000000074	EX_cpd11640_e0	H2-e0 Exchange	5.59417	5.59459	5.59435	1	70	0.464298
MGYG000000074	pan	MGYG000000074	EX_cpd00029_e0	Acetate-e0 Exchange	6.24523	6.24542	6.24529	1	80	0.460692
MGYG000000074	pan	MGYG000000074	EX_cpd11640_e0	H2-e0 Exchange	5.6486	5.64906	5.64879	1	80	0.460692
MGYG000000074	pan	MGYG000000074	EX_cpd00141_e0	Propionate-e0 Exchange	0	5.52562	0	1	80	0.460692
MGYG000000074	pan	MGYG000000074	EX_cpd00036_e0	Succinate-e0 Exchange	0	5.52562	5.52554	1	80	0.460692
MGYG000000074	pan	MGYG000000074	EX_cpd00047_e0	Formate-e0 Exchange	0	0.000104938	0	1	80	0.460692
MGYG000000074	pan	MGYG000000074	EX_cpd00029_e0	Acetate-e0 Exchange	6.24523	6.24542	6.24529	1	90	0.460692
MGYG000000074	pan	MGYG000000074	EX_cpd11640_e0	H2-e0 Exchange	5.6486	5.64906	5.64879	1	90	0.460692
MGYG000000074	pan	MGYG000000074	EX_cpd00036_e0	Succinate-e0 Exchange	0	5.52562	5.52554	1	90	0.460692
MGYG000000074	pan	MGYG000000074	EX_cpd00141_e0	Propionate-e0 Exchange	0	5.52562	0	1	90	0.460692
MGYG000000074	pan	MGYG000000074	EX_cpd00047_e0	Formate-e0 Exchange	0	0.000104938	0	1	90	0.460692
MGYG000000074	pan	MGYG000000074	EX_cpd00029_e0	Acetate-e0 Exchange	6.42411	6.42425	6.42422	2	50	0.460855
MGYG000000074	pan	MGYG000000074	EX_cpd11640_e0	H2-e0 Exchange	5.85844	5.85861	5.85854	2	50	0.460855
MGYG000000074	pan	MGYG000000074	EX_cpd00036_e0	Succinate-e0 Exchange	0	5.34496	5.34485	2	50	0.460855
MGYG000000074	pan	MGYG000000074	EX_cpd00141_e0	Propionate-e0 Exchange	0	5.34496	0	2	50	0.460855
MGYG000000074	pan	MGYG000000074	EX_cpd11640_e0	H2-e0 Exchange	20.8005	20.8007	20.8007	2	60	0.516937
MGYG000000074	pan	MGYG000000074	EX_cpd00029_e0	Acetate-e0 Exchange	11.2473	11.2474	11.2474	2	60	0.516937
MGYG000000074	pan	MGYG000000074	EX_cpd00047_e0	Formate-e0 Exchange	0	0.000100237	0	2	60	0.516937
MGYG000000074	pan	MGYG000000074	EX_cpd00029_e0	Acetate-e0 Exchange	6.24507	6.24527	6.24514	2	70	0.460782
MGYG000000074	pan	MGYG000000074	EX_cpd11640_e0	H2-e0 Exchange	5.64848	5.64895	5.64868	2	70	0.460782
MGYG000000074	pan	MGYG000000074	EX_cpd00141_e0	Propionate-e0 Exchange	0	5.5248	0	2	70	0.460782
MGYG000000074	pan	MGYG000000074	EX_cpd00036_e0	Succinate-e0 Exchange	0	5.5248	5.52472	2	70	0.460782
MGYG000000074	pan	MGYG000000074	EX_cpd00047_e0	Formate-e0 Exchange	0	0.000107051	0	2	70	0.460782
MGYG000000074	pan	MGYG000000074	EX_cpd00141_e0	Propionate-e0 Exchange	2.27889	7.81017	2.27893	2	80	0.442154
MGYG000000074	pan	MGYG000000074	EX_cpd00036_e0	Succinate-e0 Exchange	0	5.53127	5.5312	2	80	0.442154
MGYG000000074	pan	MGYG000000074	EX_cpd00029_e0	Acetate-e0 Exchange	4.37555	4.37578	4.37569	2	80	0.442154
MGYG000000074	pan	MGYG000000074	EX_cpd00047_e0	Formate-e0 Exchange	0	0.000209824	0	2	80	0.442154
MGYG000000074	pan	MGYG000000074	EX_cpd00141_e0	Propionate-e0 Exchange	2.03097	7.61348	2.03097	2	90	0.438726
MGYG000000074	pan	MGYG000000074	EX_cpd00036_e0	Succinate-e0 Exchange	0	5.58251	5.58251	2	90	0.438726
MGYG000000074	pan	MGYG000000074	EX_cpd00029_e0	Acetate-e0 Exchange	4.39396	4.39397	4.39396	2	90	0.438726
MGYG000000074	pan	MGYG000000074	EX_cpd00029_e0	Acetate-e0 Exchange	6.42809	6.42872	6.42859	3	50	0.461789
MGYG000000074	pan	MGYG000000074	EX_cpd11640_e0	H2-e0 Exchange	5.86188	5.8627	5.86237	3	50	0.461789
MGYG000000074	pan	MGYG000000074	EX_cpd00036_e0	Succinate-e0 Exchange	0	5.33214	5.33164	3	50	0.461789
MGYG000000074	pan	MGYG000000074	EX_cpd00141_e0	Propionate-e0 Exchange	0	5.33214	0	3	50	0.461789
MGYG000000074	pan	MGYG000000074	EX_cpd00047_e0	Formate-e0 Exchange	0	0.000131806	0	3	50	0.461789
MGYG000000074	pan	MGYG000000074	EX_cpd11640_e0	H2-e0 Exchange	20.8002	20.8003	20.8003	3	60	0.516949
MGYG000000074	pan	MGYG000000074	EX_cpd00029_e0	Acetate-e0 Exchange	11.2472	11.2473	11.2473	3	60	0.516949
MGYG000000074	pan	MGYG000000074	EX_cpd00029_e0	Acetate-e0 Exchange	6.24499	6.24504	6.24501	3	70	0.46086
MGYG000000074	pan	MGYG000000074	EX_cpd00141_e0	Propionate-e0 Exchange	0	5.62403	0	3	70	0.46086
MGYG000000074	pan	MGYG000000074	EX_cpd00036_e0	Succinate-e0 Exchange	0	5.62403	5.62401	3	70	0.46086
MGYG000000074	pan	MGYG000000074	EX_cpd11640_e0	H2-e0 Exchange	5.54854	5.54865	5.54858	3	70	0.46086
MGYG000000074	pan	MGYG000000074	EX_cpd00029_e0	Acetate-e0 Exchange	6.19381	6.19399	6.19387	3	80	0.463917
MGYG000000074	pan	MGYG000000074	EX_cpd00036_e0	Succinate-e0 Exchange	0	5.83964	5.83957	3	80	0.463917
MGYG000000074	pan	MGYG000000074	EX_cpd00141_e0	Propionate-e0 Exchange	0	5.83964	0	3	80	0.463917
MGYG000000074	pan	MGYG000000074	EX_cpd11640_e0	H2-e0 Exchange	5.69596	5.69639	5.69614	3	80	0.463917
MGYG000000074	pan	MGYG000000074	EX_cpd00141_e0	Propionate-e0 Exchange	2.0373	7.62191	2.03732	3	90	0.437811
MGYG000000074	pan	MGYG000000074	EX_cpd00036_e0	Succinate-e0 Exchange	0	5.58459	5.58458	3	90	0.437811
MGYG000000074	pan	MGYG000000074	EX_cpd00029_e0	Acetate-e0 Exchange	4.39538	4.39543	4.39539	3	90	0.437811
MGYG000000074	pan	MGYG000000074	EX_cpd11640_e0	H2-e0 Exchange	20.7767	20.7768	20.7768	4	50	0.517507
MGYG000000074	pan	MGYG000000074	EX_cpd00029_e0	Acetate-e0 Exchange	11.2424	11.2424	11.2424	4	50	0.517507
MGYG000000074	pan	MGYG000000074	EX_cpd00029_e0	Acetate-e0 Exchange	6.18919	6.18937	6.18925	4	60	0.464298
MGYG000000074	pan	MGYG000000074	EX_cpd00141_e0	Propionate-e0 Exchange	0	5.7428	0	4	60	0.464298
MGYG000000074	pan	MGYG000000074	EX_cpd00036_e0	Succinate-e0 Exchange	0	5.7428	5.74274	4	60	0.464298
MGYG000000074	pan	MGYG000000074	EX_cpd11640_e0	H2-e0 Exchange	5.59417	5.59459	5.59435	4	60	0.464298
MGYG000000074	pan	MGYG000000074	EX_cpd00029_e0	Acetate-e0 Exchange	6.24575	6.24576	6.24575	4	70	0.460416
MGYG000000074	pan	MGYG000000074	EX_cpd11640_e0	H2-e0 Exchange	5.64911	5.64916	5.64913	4	70	0.460416
MGYG000000074	pan	MGYG000000074	EX_cpd00036_e0	Succinate-e0 Exchange	0	5.52806	5.52805	4	70	0.460416
MGYG000000074	pan	MGYG000000074	EX_cpd00141_e0	Propionate-e0 Exchange	0	5.52806	0	4	70	0.460416
MGYG000000074	pan	MGYG000000074	EX_cpd00141_e0	Propionate-e0 Exchange	2.03097	7.61348	2.03097	4	80	0.438726
MGYG000000074	pan	MGYG000000074	EX_cpd00036_e0	Succinate-e0 Exchange	0	5.58251	5.58251	4	80	0.438726
MGYG000000074	pan	MGYG000000074	EX_cpd00029_e0	Acetate-e0 Exchange	4.39396	4.39397	4.39396	4	80	0.438726
MGYG000000074	pan	MGYG000000074	EX_cpd00141_e0	Propionate-e0 Exchange	2.03097	7.61348	2.03097	4	90	0.438726
MGYG000000074	pan	MGYG000000074	EX_cpd00036_e0	Succinate-e0 Exchange	0	5.58251	5.58251	4	90	0.438726
MGYG000000074	pan	MGYG000000074	EX_cpd00029_e0	Acetate-e0 Exchange	4.39396	4.39397	4.39396	4	90	0.438726
MGYG000000074	pan	MGYG000000074	EX_cpd11640_e0	H2-e0 Exchange	20.7969	20.7969	20.7969	5	50	0.516887
MGYG000000074	pan	MGYG000000074	EX_cpd00029_e0	Acetate-e0 Exchange	11.2493	11.2493	11.2493	5	50	0.516887
MGYG000000074	pan	MGYG000000074	EX_cpd11640_e0	H2-e0 Exchange	20.9509	21.1041	21.1041	5	60	0.517134
MGYG000000074	pan	MGYG000000074	EX_cpd00029_e0	Acetate-e0 Exchange	11.053	11.206	11.053	5	60	0.517134
MGYG000000074	pan	MGYG000000074	EX_cpd00141_e0	Propionate-e0 Exchange	2.57596	7.7394	2.57611	5	70	0.412827
MGYG000000074	pan	MGYG000000074	EX_cpd00036_e0	Succinate-e0 Exchange	0	5.16336	5.16328	5	70	0.412827
MGYG000000074	pan	MGYG000000074	EX_cpd00029_e0	Acetate-e0 Exchange	4.45588	4.45602	4.45593	5	70	0.412827
MGYG000000074	pan	MGYG000000074	EX_cpd00047_e0	Formate-e0 Exchange	0	0.000238911	0	5	70	0.412827
MGYG000000074	pan	MGYG000000074	EX_cpd00141_e0	Propionate-e0 Exchange	2.02228	7.60203	2.02234	5	80	0.43997
MGYG000000074	pan	MGYG000000074	EX_cpd00036_e0	Succinate-e0 Exchange	0	5.5797	5.57969	5	80	0.43997
MGYG000000074	pan	MGYG000000074	EX_cpd00029_e0	Acetate-e0 Exchange	4.392	4.3921	4.39203	5	80	0.43997
MGYG000000074	pan	MGYG000000074	EX_cpd00047_e0	Formate-e0 Exchange	0	0.000170969	0	5	80	0.43997
MGYG000000074	pan	MGYG000000074	EX_cpd00029_e0	Acetate-e0 Exchange	6.2446	6.24483	6.24468	5	90	0.461058
MGYG000000074	pan	MGYG000000074	EX_cpd11640_e0	H2-e0 Exchange	5.64811	5.64865	5.64834	5	90	0.461058
MGYG000000074	pan	MGYG000000074	EX_cpd00141_e0	Propionate-e0 Exchange	0	5.5223	0	5	90	0.461058
MGYG000000074	pan	MGYG000000074	EX_cpd00036_e0	Succinate-e0 Exchange	0	5.5223	5.52221	5	90	0.461058
MGYG000000074	pan	MGYG000000074	EX_cpd00047_e0	Formate-e0 Exchange	0	0.000124646	0	5	90	0.461058
MGYG000000074	pan	MGYG000000074	EX_cpd11640_e0	H2-e0 Exchange	20.7767	20.7768	20.7768	6	50	0.517507
MGYG000000074	pan	MGYG000000074	EX_cpd00029_e0	Acetate-e0 Exchange	11.2423	11.2424	11.2424	6	50	0.517507
MGYG000000074	pan	MGYG000000074	EX_cpd11640_e0	H2-e0 Exchange	21.0611	21.0613	21.0613	6	60	0.518693
MGYG000000074	pan	MGYG000000074	EX_cpd00029_e0	Acetate-e0 Exchange	11.0338	11.034	11.0339	6	60	0.518693
MGYG000000074	pan	MGYG000000074	EX_cpd00029_e0	Acetate-e0 Exchange	6.09897	6.09906	6.099	6	70	0.461338
MGYG000000074	pan	MGYG000000074	EX_cpd00036_e0	Succinate-e0 Exchange	0	5.76171	5.76168	6	70	0.461338
MGYG000000074	pan	MGYG000000074	EX_cpd00141_e0	Propionate-e0 Exchange	0	5.76171	0	6	70	0.461338
MGYG000000074	pan	MGYG000000074	EX_cpd11640_e0	H2-e0 Exchange	5.5995	5.59972	5.59959	6	70	0.461338
MGYG000000074	pan	MGYG000000074	EX_cpd11640_e0	H2-e0 Exchange	20.7823	20.7824	20.7824	6	80	0.517503
MGYG000000074	pan	MGYG000000074	EX_cpd00029_e0	Acetate-e0 Exchange	11.2411	11.2411	11.2411	6	80	0.517503
MGYG000000074	pan	MGYG000000074	EX_cpd00029_e0	Acetate-e0 Exchange	6.2446	6.24483	6.24468	6	90	0.461058
MGYG000000074	pan	MGYG000000074	EX_cpd11640_e0	H2-e0 Exchange	5.64811	5.64865	5.64834	6	90	0.461058
MGYG000000074	pan	MGYG000000074	EX_cpd00036_e0	Succinate-e0 Exchange	0	5.5223	5.52221	6	90	0.461058
MGYG000000074	pan	MGYG000000074	EX_cpd00141_e0	Propionate-e0 Exchange	0	5.5223	0	6	90	0.461058
MGYG000000074	pan	MGYG000000074	EX_cpd00047_e0	Formate-e0 Exchange	0	0.00012465	0	6	90	0.461058
MGYG000000074	pan	MGYG000000074	EX_cpd00029_e0	Acetate-e0 Exchange	6.42827	6.42849	6.42845	7	50	0.460718
MGYG000000074	pan	MGYG000000074	EX_cpd11640_e0	H2-e0 Exchange	5.86267	5.86296	5.86285	7	50	0.460718
MGYG000000074	pan	MGYG000000074	EX_cpd00036_e0	Succinate-e0 Exchange	0	5.34349	5.34331	7	50	0.460718
MGYG000000074	pan	MGYG000000074	EX_cpd00141_e0	Propionate-e0 Exchange	0	5.34349	0	7	50	0.460718
MGYG000000074	pan	MGYG000000074	EX_cpd00029_e0	Acetate-e0 Exchange	6.24575	6.24576	6.24575	7	60	0.460416
MGYG000000074	pan	MGYG000000074	EX_cpd11640_e0	H2-e0 Exchange	5.64911	5.64916	5.64913	7	60	0.460416
MGYG000000074	pan	MGYG000000074	EX_cpd00036_e0	Succinate-e0 Exchange	0	5.52806	5.52805	7	60	0.460416
MGYG000000074	pan	MGYG000000074	EX_cpd00141_e0	Propionate-e0 Exchange	0	5.52806	0	7	60	0.460416
MGYG000000074	pan	MGYG000000074	EX_cpd00029_e0	Acetate-e0 Exchange	6.09897	6.09906	6.099	7	70	0.461338
MGYG000000074	pan	MGYG000000074	EX_cpd00036_e0	Succinate-e0 Exchange	0	5.76171	5.76168	7	70	0.461338
MGYG000000074	pan	MGYG000000074	EX_cpd00141_e0	Propionate-e0 Exchange	0	5.76171	0	7	70	0.461338
MGYG000000074	pan	MGYG000000074	EX_cpd11640_e0	H2-e0 Exchange	5.5995	5.59972	5.59959	7	70	0.461338
MGYG000000074	pan	MGYG000000074	EX_cpd00029_e0	Acetate-e0 Exchange	6.2446	6.24483	6.24468	7	80	0.461058
MGYG000000074	pan	MGYG000000074	EX_cpd11640_e0	H2-e0 Exchange	5.64811	5.64865	5.64834	7	80	0.461058
MGYG000000074	pan	MGYG000000074	EX_cpd00141_e0	Propionate-e0 Exchange	0	5.5223	0	7	80	0.461058
MGYG000000074	pan	MGYG000000074	EX_cpd00036_e0	Succinate-e0 Exchange	0	5.5223	5.52221	7	80	0.461058
MGYG000000074	pan	MGYG000000074	EX_cpd00047_e0	Formate-e0 Exchange	0	0.000124646	0	7	80	0.461058
MGYG000000074	pan	MGYG000000074	EX_cpd00141_e0	Propionate-e0 Exchange	2.3595	7.7963	2.35956	7	90	0.44421
MGYG000000074	pan	MGYG000000074	EX_cpd00036_e0	Succinate-e0 Exchange	0	5.43675	5.43674	7	90	0.44421
MGYG000000074	pan	MGYG000000074	EX_cpd00029_e0	Acetate-e0 Exchange	4.65205	4.65217	4.65208	7	90	0.44421
MGYG000000074	pan	MGYG000000074	EX_cpd00047_e0	Formate-e0 Exchange	0	0.000188806	0	7	90	0.44421
MGYG000000074	pan	MGYG000000074	EX_cpd00029_e0	Acetate-e0 Exchange	6.42809	6.42872	6.42859	8	50	0.461789
MGYG000000074	pan	MGYG000000074	EX_cpd11640_e0	H2-e0 Exchange	5.86188	5.8627	5.86237	8	50	0.461789
MGYG000000074	pan	MGYG000000074	EX_cpd00036_e0	Succinate-e0 Exchange	0	5.33214	5.33164	8	50	0.461789
MGYG000000074	pan	MGYG000000074	EX_cpd00141_e0	Propionate-e0 Exchange	0	5.33214	0	8	50	0.461789
MGYG000000074	pan	MGYG000000074	EX_cpd00047_e0	Formate-e0 Exchange	0	0.000131806	0	8	50	0.461789
MGYG000000074	pan	MGYG000000074	EX_cpd00029_e0	Acetate-e0 Exchange	6.24507	6.24527	6.24514	8	60	0.460782
MGYG000000074	pan	MGYG000000074	EX_cpd11640_e0	H2-e0 Exchange	5.64848	5.64895	5.64868	8	60	0.460782
MGYG000000074	pan	MGYG000000074	EX_cpd00036_e0	Succinate-e0 Exchange	0	5.5248	5.52472	8	60	0.460782
MGYG000000074	pan	MGYG000000074	EX_cpd00141_e0	Propionate-e0 Exchange	0	5.5248	0	8	60	0.460782
MGYG000000074	pan	MGYG000000074	EX_cpd00047_e0	Formate-e0 Exchange	0	0.000107056	0	8	60	0.460782
MGYG000000074	pan	MGYG000000074	EX_cpd00029_e0	Acetate-e0 Exchange	6.2446	6.24483	6.24468	8	70	0.461058
MGYG000000074	pan	MGYG000000074	EX_cpd11640_e0	H2-e0 Exchange	5.64811	5.64865	5.64834	8	70	0.461058
MGYG000000074	pan	MGYG000000074	EX_cpd00141_e0	Propionate-e0 Exchange	0	5.5223	0	8	70	0.461058
MGYG000000074	pan	MGYG000000074	EX_cpd00036_e0	Succinate-e0 Exchange	0	5.5223	5.52221	8	70	0.461058
MGYG000000074	pan	MGYG000000074	EX_cpd00047_e0	Formate-e0 Exchange	0	0.000124646	0	8	70	0.461058
MGYG000000074	pan	MGYG000000074	EX_cpd00141_e0	Propionate-e0 Exchange	2.41836	7.91054	2.41838	8	80	0.445877
MGYG000000074	pan	MGYG000000074	EX_cpd00036_e0	Succinate-e0 Exchange	0	5.49217	5.49214	8	80	0.445877
MGYG000000074	pan	MGYG000000074	EX_cpd00029_e0	Acetate-e0 Exchange	4.43105	4.43115	4.43111	8	80	0.445877
MGYG000000074	pan	MGYG000000074	EX_cpd00029_e0	Acetate-e0 Exchange	6.2446	6.24483	6.24468	8	90	0.461058
MGYG000000074	pan	MGYG000000074	EX_cpd11640_e0	H2-e0 Exchange	5.64811	5.64865	5.64834	8	90	0.461058
MGYG000000074	pan	MGYG000000074	EX_cpd00036_e0	Succinate-e0 Exchange	0	5.5223	5.52221	8	90	0.461058
MGYG000000074	pan	MGYG000000074	EX_cpd00141_e0	Propionate-e0 Exchange	0	5.5223	0	8	90	0.461058
MGYG000000074	pan	MGYG000000074	EX_cpd00047_e0	Formate-e0 Exchange	0	0.000124646	0	8	90	0.461058
MGYG000000074	pan	MGYG000000074	EX_cpd11640_e0	H2-e0 Exchange	20.835	20.8352	20.8351	9	50	0.515703
MGYG000000074	pan	MGYG000000074	EX_cpd00029_e0	Acetate-e0 Exchange	11.2624	11.2625	11.2625	9	50	0.515703
MGYG000000074	pan	MGYG000000074	EX_cpd11640_e0	H2-e0 Exchange	21.0483	21.0485	21.0485	9	60	0.518958
MGYG000000074	pan	MGYG000000074	EX_cpd00029_e0	Acetate-e0 Exchange	11.0319	11.0321	11.032	9	60	0.518958
MGYG000000074	pan	MGYG000000074	EX_cpd11640_e0	H2-e0 Exchange	20.807	20.8073	20.8073	9	70	0.516565
MGYG000000074	pan	MGYG000000074	EX_cpd00029_e0	Acetate-e0 Exchange	11.2528	11.2529	11.2529	9	70	0.516565
MGYG000000074	pan	MGYG000000074	EX_cpd00047_e0	Formate-e0 Exchange	0	0.00012083	0	9	70	0.516565
MGYG000000074	pan	MGYG000000074	EX_cpd00141_e0	Propionate-e0 Exchange	2.02228	7.60203	2.02234	9	80	0.43997
MGYG000000074	pan	MGYG000000074	EX_cpd00036_e0	Succinate-e0 Exchange	0	5.5797	5.57969	9	80	0.43997
MGYG000000074	pan	MGYG000000074	EX_cpd00029_e0	Acetate-e0 Exchange	4.392	4.3921	4.39203	9	80	0.43997
MGYG000000074	pan	MGYG000000074	EX_cpd00047_e0	Formate-e0 Exchange	0	0.000170965	0	9	80	0.43997
MGYG000000074	pan	MGYG000000074	EX_cpd00141_e0	Propionate-e0 Exchange	2.03207	7.61812	2.03212	9	90	0.439227
MGYG000000074	pan	MGYG000000074	EX_cpd00036_e0	Succinate-e0 Exchange	0	5.58601	5.586	9	90	0.439227
MGYG000000074	pan	MGYG000000074	EX_cpd00029_e0	Acetate-e0 Exchange	4.40125	4.40135	4.40127	9	90	0.439227
MGYG000000074	pan	MGYG000000074	EX_cpd00047_e0	Formate-e0 Exchange	0	0.000166852	0	9	90	0.439227
MGYG000000076	pan	MGYG000000076	EX_cpd00211_e0	Butyrate-e0 Exchange	8.74959	8.74966	8.74963	10	50	0.413463
MGYG000000076	pan	MGYG000000076	EX_cpd00363_e0	Ethanol-e0 Exchange	0.0819112	0.081999	0.0819632	10	50	0.413463
MGYG000000076	pan	MGYG000000076	EX_cpd00047_e0	Formate-e0 Exchange	0.00443452	0.00495228	0.0044863	10	50	0.413463
MGYG000000076	pan	MGYG000000076	EX_cpd00211_e0	Butyrate-e0 Exchange	8.75614	8.75614	8.75614	10	60	0.41345
MGYG000000076	pan	MGYG000000076	EX_cpd00363_e0	Ethanol-e0 Exchange	0.0798268	0.079829	0.0798281	10	60	0.41345
MGYG000000076	pan	MGYG000000076	EX_cpd00047_e0	Formate-e0 Exchange	0.000213521	0.000226355	0.000214805	10	60	0.41345
MGYG000000076	pan	MGYG000000076	EX_cpd00211_e0	Butyrate-e0 Exchange	8.70527	8.7063	8.70537	10	70	0.430011
MGYG000000076	pan	MGYG000000076	EX_cpd00363_e0	Ethanol-e0 Exchange	0.00573887	0.00693911	0.00676502	10	70	0.430011
MGYG000000076	pan	MGYG000000076	EX_cpd00047_e0	Formate-e0 Exchange	0.000109373	0.0012497	0.000223409	10	70	0.430011
MGYG000000076	pan	MGYG000000076	EX_cpd00211_e0	Butyrate-e0 Exchange	8.62713	8.62728	8.62723	10	80	0.430944
MGYG000000076	pan	MGYG000000076	EX_cpd00363_e0	Ethanol-e0 Exchange	0.0860849	0.0862841	0.0862034	10	80	0.430944
MGYG000000076	pan	MGYG000000076	EX_cpd00047_e0	Formate-e0 Exchange	0.0041463	0.00573526	0.00467597	10	80	0.430944
MGYG000000076	pan	MGYG000000076	EX_cpd00211_e0	Butyrate-e0 Exchange	8.62098	8.62104	8.62102	10	90	0.431342
MGYG000000076	pan	MGYG000000076	EX_cpd00363_e0	Ethanol-e0 Exchange	0.0865211	0.0865873	0.0865605	10	90	0.431342
MGYG000000076	pan	MGYG000000076	EX_cpd00211_e0	Butyrate-e0 Exchange	8.75769	8.75787	8.75781	1	50	0.412363
MGYG000000076	pan	MGYG000000076	EX_cpd00363_e0	Ethanol-e0 Exchange	0.0818744	0.0821055	0.0820112	1	50	0.412363
MGYG000000076	pan	MGYG000000076	EX_cpd00047_e0	Formate-e0 Exchange	0.00433766	0.00570522	0.00447436	1	50	0.412363
MGYG000000076	pan	MGYG000000076	EX_cpd00211_e0	Butyrate-e0 Exchange	8.60309	8.60311	8.60311	1	60	0.433536
MGYG000000076	pan	MGYG000000076	EX_cpd00363_e0	Ethanol-e0 Exchange	0.0885093	0.0885383	0.0885265	1	60	0.433536
MGYG000000076	pan	MGYG000000076	EX_cpd00047_e0	Formate-e0 Exchange	0.00462709	0.00485809	0.0047041	1	60	0.433536
MGYG000000076	pan	MGYG000000076	EX_cpd11640_e0	H2-e0 Exchange	12.2757	16.5817	16.5816	1	70	0.460817
MGYG000000076	pan	MGYG000000076	EX_cpd00211_e0	Butyrate-e0 Exchange	3.84757	5.9896	3.85848	1	70	0.460817
MGYG000000076	pan	MGYG000000076	EX_cpd00029_e0	Acetate-e0 Exchange	0	4.284	4.25133	1	70	0.460817
MGYG000000076	pan	MGYG000000076	EX_cpd00363_e0	Ethanol-e0 Exchange	0.0798057	0.0799891	0.0798974	1	70	0.460817
MGYG000000076	pan	MGYG000000076	EX_cpd00047_e0	Formate-e0 Exchange	0.00490842	0.00509141	0.00500011	1	70	0.460817
MGYG000000076	pan	MGYG000000076	EX_cpd00211_e0	Butyrate-e0 Exchange	8.73697	8.73711	8.73706	1	80	0.433793
MGYG000000076	pan	MGYG000000076	EX_cpd00047_e0	Formate-e0 Exchange	0.0042254	0.00566981	0.00470688	1	80	0.433793
MGYG000000076	pan	MGYG000000076	EX_cpd00211_e0	Butyrate-e0 Exchange	8.68075	8.68082	8.6808	1	90	0.433176
MGYG000000076	pan	MGYG000000076	EX_cpd00363_e0	Ethanol-e0 Exchange	0.00218394	0.00231801	0.00223757	1	90	0.433176
MGYG000000076	pan	MGYG000000076	EX_cpd00047_e0	Formate-e0 Exchange	0	0.000482652	0	1	90	0.433176
MGYG000000076	pan	MGYG000000076	EX_cpd00211_e0	Butyrate-e0 Exchange	8.6262	8.62637	8.62631	2	50	0.42978
MGYG000000076	pan	MGYG000000076	EX_cpd00363_e0	Ethanol-e0 Exchange	0.0849958	0.0852473	0.0851603	2	50	0.42978
MGYG000000076	pan	MGYG000000076	EX_cpd00047_e0	Formate-e0 Exchange	0.00409238	0.00580934	0.00466334	2	50	0.42978
MGYG000000076	pan	MGYG000000076	EX_cpd11640_e0	H2-e0 Exchange	22.5467	22.7252	22.5468	2	60	0.533864
MGYG000000076	pan	MGYG000000076	EX_cpd00029_e0	Acetate-e0 Exchange	11.2037	11.2038	11.2038	2	60	0.533864
MGYG000000076	pan	MGYG000000076	EX_cpd00363_e0	Ethanol-e0 Exchange	0	0.178445	0.178439	2	60	0.533864
MGYG000000076	pan	MGYG000000076	EX_cpd00211_e0	Butyrate-e0 Exchange	8.61716	8.61716	8.61716	2	70	0.430929
MGYG000000076	pan	MGYG000000076	EX_cpd00363_e0	Ethanol-e0 Exchange	0.0861866	0.086192	0.0861901	2	70	0.430929
MGYG000000076	pan	MGYG000000076	EX_cpd00047_e0	Formate-e0 Exchange	0.00466352	0.00470226	0.00467581	2	70	0.430929
MGYG000000076	pan	MGYG000000076	EX_cpd00211_e0	Butyrate-e0 Exchange	8.62145	8.62151	8.62149	2	80	0.433964
MGYG000000076	pan	MGYG000000076	EX_cpd00363_e0	Ethanol-e0 Exchange	0.0888478	0.0889435	0.0889103	2	80	0.433964
MGYG000000076	pan	MGYG000000076	EX_cpd00211_e0	Butyrate-e0 Exchange	8.72354	8.72356	8.72355	2	90	0.4356
MGYG000000076	pan	MGYG000000076	EX_cpd00047_e0	Formate-e0 Exchange	0.00465504	0.0048694	0.00472649	2	90	0.4356
MGYG000000076	pan	MGYG000000076	EX_cpd00211_e0	Butyrate-e0 Exchange	8.6262	8.62637	8.62631	3	50	0.42978
MGYG000000076	pan	MGYG000000076	EX_cpd00363_e0	Ethanol-e0 Exchange	0.0849958	0.0852473	0.0851603	3	50	0.42978
MGYG000000076	pan	MGYG000000076	EX_cpd00047_e0	Formate-e0 Exchange	0.00409238	0.0058052	0.00466334	3	50	0.42978
MGYG000000076	pan	MGYG000000076	EX_cpd00211_e0	Butyrate-e0 Exchange	8.80887	8.809	8.80895	3	60	0.420025
MGYG000000076	pan	MGYG000000076	EX_cpd00363_e0	Ethanol-e0 Exchange	0.081581	0.0817437	0.0816769	3	60	0.420025
MGYG000000076	pan	MGYG000000076	EX_cpd00047_e0	Formate-e0 Exchange	0.00446157	0.00542069	0.00455749	3	60	0.420025
MGYG000000076	pan	MGYG000000076	EX_cpd11640_e0	H2-e0 Exchange	12.1554	16.5244	16.5242	3	70	0.461806
MGYG000000076	pan	MGYG000000076	EX_cpd00211_e0	Butyrate-e0 Exchange	3.77801	5.96229	3.77807	3	70	0.461806
MGYG000000076	pan	MGYG000000076	EX_cpd00029_e0	Acetate-e0 Exchange	0	4.3685	4.36837	3	70	0.461806
MGYG000000076	pan	MGYG000000076	EX_cpd00363_e0	Ethanol-e0 Exchange	0.101683	0.101961	0.101823	3	70	0.461806
MGYG000000076	pan	MGYG000000076	EX_cpd00047_e0	Formate-e0 Exchange	0.00487196	0.00514969	0.00501084	3	70	0.461806
MGYG000000076	pan	MGYG000000076	EX_cpd00211_e0	Butyrate-e0 Exchange	8.76363	8.76366	8.76365	3	80	0.409744
MGYG000000076	pan	MGYG000000076	EX_cpd00363_e0	Ethanol-e0 Exchange	0.0821008	0.0821424	0.0821254	3	80	0.409744
MGYG000000076	pan	MGYG000000076	EX_cpd00047_e0	Formate-e0 Exchange	0.00442145	0.00466632	0.00444594	3	80	0.409744
MGYG000000076	pan	MGYG000000076	EX_cpd00211_e0	Butyrate-e0 Exchange	8.93135	8.93137	8.93136	3	90	0.427867
MGYG000000076	pan	MGYG000000076	EX_cpd00047_e0	Formate-e0 Exchange	0.00457377	0.00478021	0.00464259	3	90	0.427867
MGYG000000076	pan	MGYG000000076	EX_cpd00211_e0	Butyrate-e0 Exchange	8.75827	8.75836	8.75833	4	50	0.412293
MGYG000000076	pan	MGYG000000076	EX_cpd00363_e0	Ethanol-e0 Exchange	0.0819397	0.0820658	0.0820142	4	50	0.412293
MGYG000000076	pan	MGYG000000076	EX_cpd00047_e0	Formate-e0 Exchange	0.0043991	0.00514437	0.00447359	4	50	0.412293
MGYG000000076	pan	MGYG000000076	EX_cpd00211_e0	Butyrate-e0 Exchange	8.73289	8.73295	8.73293	4	60	0.415773
MGYG000000076	pan	MGYG000000076	EX_cpd00363_e0	Ethanol-e0 Exchange	0.0818118	0.0819383	0.0818624	4	60	0.415773
MGYG000000076	pan	MGYG000000076	EX_cpd11640_e0	H2-e0 Exchange	22.3604	22.5213	22.3606	4	70	0.522749
MGYG000000076	pan	MGYG000000076	EX_cpd00029_e0	Acetate-e0 Exchange	11.154	11.1542	11.1542	4	70	0.522749
MGYG000000076	pan	MGYG000000076	EX_cpd00363_e0	Ethanol-e0 Exchange	0	0.154897	0.15485	4	70	0.522749
MGYG000000076	pan	MGYG000000076	EX_cpd00047_e0	Formate-e0 Exchange	0	0.00575613	0.0056721	4	70	0.522749
MGYG000000076	pan	MGYG000000076	EX_cpd00211_e0	Butyrate-e0 Exchange	8.74252	8.74268	8.74263	4	80	0.418472
MGYG000000076	pan	MGYG000000076	EX_cpd00363_e0	Ethanol-e0 Exchange	0.0816193	0.0818315	0.0817447	4	80	0.418472
MGYG000000076	pan	MGYG000000076	EX_cpd00047_e0	Formate-e0 Exchange	0.00441529	0.00566869	0.00454064	4	80	0.418472
MGYG000000076	pan	MGYG000000076	EX_cpd00211_e0	Butyrate-e0 Exchange	8.63214	8.63215	8.63215	4	90	0.432635
MGYG000000076	pan	MGYG000000076	EX_cpd00363_e0	Ethanol-e0 Exchange	0.0877076	0.0877268	0.087719	4	90	0.432635
MGYG000000076	pan	MGYG000000076	EX_cpd00211_e0	Butyrate-e0 Exchange	8.75827	8.75836	8.75833	5	50	0.412293
MGYG000000076	pan	MGYG000000076	EX_cpd00363_e0	Ethanol-e0 Exchange	0.0819397	0.0820657	0.0820142	5	50	0.412293
MGYG000000076	pan	MGYG000000076	EX_cpd00047_e0	Formate-e0 Exchange	0.00439897	0.0051419	0.00447359	5	50	0.412293
MGYG000000076	pan	MGYG000000076	EX_cpd00211_e0	Butyrate-e0 Exchange	8.75021	8.75037	8.75032	5	60	0.413432
MGYG000000076	pan	MGYG000000076	EX_cpd00363_e0	Ethanol-e0 Exchange	0.0818432	0.0821462	0.0819645	5	60	0.413432
MGYG000000076	pan	MGYG000000076	EX_cpd11640_e0	H2-e0 Exchange	12.3747	16.4059	16.4058	5	70	0.447285
MGYG000000076	pan	MGYG000000076	EX_cpd00211_e0	Butyrate-e0 Exchange	4.04995	6.0655	4.04998	5	70	0.447285
MGYG000000076	pan	MGYG000000076	EX_cpd00029_e0	Acetate-e0 Exchange	0	4.03107	4.03102	5	70	0.447285
MGYG000000076	pan	MGYG000000076	EX_cpd00363_e0	Ethanol-e0 Exchange	0.0938601	0.093928	0.0939169	5	70	0.447285
MGYG000000076	pan	MGYG000000076	EX_cpd00047_e0	Formate-e0 Exchange	0.000175777	0.000288988	0.000232383	5	70	0.447285
MGYG000000076	pan	MGYG000000076	EX_cpd00211_e0	Butyrate-e0 Exchange	8.652	8.65201	8.65201	5	80	0.427921
MGYG000000076	pan	MGYG000000076	EX_cpd00363_e0	Ethanol-e0 Exchange	0.0834839	0.0835016	0.0834944	5	80	0.427921
MGYG000000076	pan	MGYG000000076	EX_cpd00047_e0	Formate-e0 Exchange	0.00459484	0.00473737	0.00464317	5	80	0.427921
MGYG000000076	pan	MGYG000000076	EX_cpd00211_e0	Butyrate-e0 Exchange	7.60447	7.60486	7.60466	5	90	0.43854
MGYG000000076	pan	MGYG000000076	EX_cpd00363_e0	Ethanol-e0 Exchange	1.69046	1.69085	1.69078	5	90	0.43854
MGYG000000076	pan	MGYG000000076	EX_cpd00047_e0	Formate-e0 Exchange	0.00436606	0.005543	0.00475839	5	90	0.43854
MGYG000000076	pan	MGYG000000076	EX_cpd00211_e0	Butyrate-e0 Exchange	8.6262	8.62637	8.62631	6	50	0.42978
MGYG000000076	pan	MGYG000000076	EX_cpd00363_e0	Ethanol-e0 Exchange	0.0849958	0.0852476	0.0851603	6	50	0.42978
MGYG000000076	pan	MGYG000000076	EX_cpd00047_e0	Formate-e0 Exchange	0.00409238	0.0058052	0.00466334	6	50	0.42978
MGYG000000076	pan	MGYG000000076	EX_cpd00211_e0	Butyrate-e0 Exchange	8.60897	8.609	8.60899	6	60	0.441819
MGYG000000076	pan	MGYG000000076	EX_cpd00363_e0	Ethanol-e0 Exchange	0.0959205	0.0959697	0.0959497	6	60	0.441819
MGYG000000076	pan	MGYG000000076	EX_cpd00047_e0	Formate-e0 Exchange	0.00466358	0.00505475	0.00479397	6	60	0.441819
MGYG000000076	pan	MGYG000000076	EX_cpd11640_e0	H2-e0 Exchange	12.3389	16.5764	16.5763	6	70	0.460154
MGYG000000076	pan	MGYG000000076	EX_cpd00211_e0	Butyrate-e0 Exchange	3.86979	5.9884	3.86983	6	70	0.460154
MGYG000000076	pan	MGYG000000076	EX_cpd00029_e0	Acetate-e0 Exchange	0	4.23722	4.23709	6	70	0.460154
MGYG000000076	pan	MGYG000000076	EX_cpd00363_e0	Ethanol-e0 Exchange	0.0798324	0.0800207	0.0799263	6	70	0.460154
MGYG000000076	pan	MGYG000000076	EX_cpd00047_e0	Formate-e0 Exchange	0.00489898	0.00508685	0.00499292	6	70	0.460154
MGYG000000076	pan	MGYG000000076	EX_cpd00211_e0	Butyrate-e0 Exchange	8.72968	8.72982	8.72977	6	80	0.434768
MGYG000000076	pan	MGYG000000076	EX_cpd00047_e0	Formate-e0 Exchange	0.00421249	0.00572738	0.00471746	6	80	0.434768
MGYG000000076	pan	MGYG000000076	EX_cpd00211_e0	Butyrate-e0 Exchange	8.61964	8.61973	8.6197	6	90	0.431332
MGYG000000076	pan	MGYG000000076	EX_cpd00363_e0	Ethanol-e0 Exchange	0.0864776	0.0866007	0.0865508	6	90	0.431332
MGYG000000076	pan	MGYG000000076	EX_cpd00211_e0	Butyrate-e0 Exchange	8.6262	8.62637	8.62631	7	50	0.42978
MGYG000000076	pan	MGYG000000076	EX_cpd00363_e0	Ethanol-e0 Exchange	0.0849954	0.0852473	0.0851603	7	50	0.42978
MGYG000000076	pan	MGYG000000076	EX_cpd00047_e0	Formate-e0 Exchange	0.00409133	0.0058052	0.00466334	7	50	0.42978
MGYG000000076	pan	MGYG000000076	EX_cpd11640_e0	H2-e0 Exchange	22.6132	22.6879	22.6134	7	60	0.527681
MGYG000000076	pan	MGYG000000076	EX_cpd00029_e0	Acetate-e0 Exchange	11.1635	11.1637	11.1637	7	60	0.527681
MGYG000000076	pan	MGYG000000076	EX_cpd00363_e0	Ethanol-e0 Exchange	0	0.0743086	0.0742548	7	60	0.527681
MGYG000000076	pan	MGYG000000076	EX_cpd00047_e0	Formate-e0 Exchange	0	0.000367861	0.000274152	7	60	0.527681
MGYG000000076	pan	MGYG000000076	EX_cpd00211_e0	Butyrate-e0 Exchange	8.4284	8.42855	8.4285	7	70	0.451695
MGYG000000076	pan	MGYG000000076	EX_cpd00363_e0	Ethanol-e0 Exchange	0.104682	0.104881	0.1048	7	70	0.451695
MGYG000000076	pan	MGYG000000076	EX_cpd00047_e0	Formate-e0 Exchange	0.00437512	0.00595622	0.00490113	7	70	0.451695
MGYG000000076	pan	MGYG000000076	EX_cpd00211_e0	Butyrate-e0 Exchange	8.74603	8.74612	8.74609	7	80	0.415655
MGYG000000076	pan	MGYG000000076	EX_cpd00363_e0	Ethanol-e0 Exchange	0.0817922	0.0819806	0.0818676	7	80	0.415655
MGYG000000076	pan	MGYG000000076	EX_cpd00211_e0	Butyrate-e0 Exchange	8.66433	8.66463	8.66436	7	90	0.431696
MGYG000000076	pan	MGYG000000076	EX_cpd00363_e0	Ethanol-e0 Exchange	0.00730523	0.0076538	0.00760374	7	90	0.431696
MGYG000000076	pan	MGYG000000076	EX_cpd00211_e0	Butyrate-e0 Exchange	8.75021	8.75037	8.75032	8	50	0.413432
MGYG000000076	pan	MGYG000000076	EX_cpd00363_e0	Ethanol-e0 Exchange	0.0818432	0.082146	0.0819645	8	50	0.413432
MGYG000000076	pan	MGYG000000076	EX_cpd11640_e0	H2-e0 Exchange	22.7956	22.8782	22.7957	8	60	0.535116
MGYG000000076	pan	MGYG000000076	EX_cpd00029_e0	Acetate-e0 Exchange	11.2041	11.2042	11.2042	8	60	0.535116
MGYG000000076	pan	MGYG000000076	EX_cpd00363_e0	Ethanol-e0 Exchange	0	0.0766816	0.0766562	8	60	0.535116
MGYG000000076	pan	MGYG000000076	EX_cpd00047_e0	Formate-e0 Exchange	0	0.00585138	0.0058063	8	60	0.535116
MGYG000000076	pan	MGYG000000076	EX_cpd00211_e0	Butyrate-e0 Exchange	8.7924	8.79254	8.79241	8	70	0.41419
MGYG000000076	pan	MGYG000000076	EX_cpd00363_e0	Ethanol-e0 Exchange	0.0121906	0.0123588	0.0123348	8	70	0.41419
MGYG000000076	pan	MGYG000000076	EX_cpd00047_e0	Formate-e0 Exchange	0.00447816	0.00463903	0.00449418	8	70	0.41419
MGYG000000076	pan	MGYG000000076	EX_cpd00211_e0	Butyrate-e0 Exchange	8.7578	8.75781	8.75781	8	80	0.416501
MGYG000000076	pan	MGYG000000076	EX_cpd00363_e0	Ethanol-e0 Exchange	0.0818193	0.0818477	0.0818306	8	80	0.416501
MGYG000000076	pan	MGYG000000076	EX_cpd00211_e0	Butyrate-e0 Exchange	8.75372	8.75377	8.75376	8	90	0.413832
MGYG000000076	pan	MGYG000000076	EX_cpd00363_e0	Ethanol-e0 Exchange	0.081908	0.0820057	0.0819471	8	90	0.413832
MGYG000000076	pan	MGYG000000076	EX_cpd00211_e0	Butyrate-e0 Exchange	8.75827	8.75836	8.75833	9	50	0.412293
MGYG000000076	pan	MGYG000000076	EX_cpd00363_e0	Ethanol-e0 Exchange	0.0819397	0.0820657	0.0820142	9	50	0.412293
MGYG000000076	pan	MGYG000000076	EX_cpd00047_e0	Formate-e0 Exchange	0.00439871	0.0051419	0.00447359	9	50	0.412293
MGYG000000076	pan	MGYG000000076	EX_cpd11640_e0	H2-e0 Exchange	22.4171	22.5875	22.4172	9	60	0.524699
MGYG000000076	pan	MGYG000000076	EX_cpd00029_e0	Acetate-e0 Exchange	11.1721	11.1722	11.1722	9	60	0.524699
MGYG000000076	pan	MGYG000000076	EX_cpd00363_e0	Ethanol-e0 Exchange	0	0.170231	0.170225	9	60	0.524699
MGYG000000076	pan	MGYG000000076	EX_cpd00211_e0	Butyrate-e0 Exchange	8.87808	8.87822	8.87817	9	70	0.411722
MGYG000000076	pan	MGYG000000076	EX_cpd00047_e0	Formate-e0 Exchange	0.00436464	0.00539215	0.0044674	9	70	0.411722
MGYG000000076	pan	MGYG000000076	EX_cpd00211_e0	Butyrate-e0 Exchange	8.74959	8.74966	8.74963	9	80	0.413463
MGYG000000076	pan	MGYG000000076	EX_cpd00363_e0	Ethanol-e0 Exchange	0.0819112	0.0819991	0.0819632	9	80	0.413463
MGYG000000076	pan	MGYG000000076	EX_cpd00047_e0	Formate-e0 Exchange	0.00443433	0.004954	0.0044863	9	80	0.413463
MGYG000000076	pan	MGYG000000076	EX_cpd00211_e0	Butyrate-e0 Exchange	8.75693	8.75696	8.75695	9	90	0.413766
MGYG000000076	pan	MGYG000000076	EX_cpd00363_e0	Ethanol-e0 Exchange	0.0819243	0.0819677	0.0819499	9	90	0.413766
MGYG000000076	pan	MGYG000000076	EX_cpd00047_e0	Formate-e0 Exchange	0.00446392	0.00472051	0.00448958	9	90	0.413766
MGYG000000113	pan	MGYG000000113	EX_cpd00047_e0	Formate-e0 Exchange	14.5724	14.5725	14.5725	10	50	0.358585
MGYG000000113	pan	MGYG000000113	EX_cpd00029_e0	Acetate-e0 Exchange	7.07351	7.07356	7.07355	10	50	0.358585
MGYG000000113	pan	MGYG000000113	EX_cpd00363_e0	Ethanol-e0 Exchange	6.24871	6.24876	6.24873	10	50	0.358585
MGYG000000113	pan	MGYG000000113	EX_cpd00047_e0	Formate-e0 Exchange	14.5719	14.572	14.572	10	60	0.358657
MGYG000000113	pan	MGYG000000113	EX_cpd00029_e0	Acetate-e0 Exchange	7.07314	7.07328	7.07324	10	60	0.358657
MGYG000000113	pan	MGYG000000113	EX_cpd00363_e0	Ethanol-e0 Exchange	6.2482	6.24832	6.24825	10	60	0.358657
MGYG000000113	pan	MGYG000000113	EX_cpd00047_e0	Formate-e0 Exchange	14.6459	14.646	14.646	10	70	0.359831
MGYG000000113	pan	MGYG000000113	EX_cpd00029_e0	Acetate-e0 Exchange	7.07617	7.07628	7.07625	10	70	0.359831
MGYG000000113	pan	MGYG000000113	EX_cpd00363_e0	Ethanol-e0 Exchange	6.45687	6.45693	6.45691	10	70	0.359831
MGYG000000113	pan	MGYG000000113	EX_cpd00047_e0	Formate-e0 Exchange	14.5794	14.5794	14.5794	10	80	0.367475
MGYG000000113	pan	MGYG000000113	EX_cpd00029_e0	Acetate-e0 Exchange	7.03872	7.03879	7.03877	10	80	0.367475
MGYG000000113	pan	MGYG000000113	EX_cpd00363_e0	Ethanol-e0 Exchange	6.41718	6.41722	6.41721	10	80	0.367475
MGYG000000113	pan	MGYG000000113	EX_cpd00047_e0	Formate-e0 Exchange	14.5785	14.579	14.5787	10	90	0.368142
MGYG000000113	pan	MGYG000000113	EX_cpd00029_e0	Acetate-e0 Exchange	7.03957	7.04005	7.03995	10	90	0.368142
MGYG000000113	pan	MGYG000000113	EX_cpd00363_e0	Ethanol-e0 Exchange	6.41673	6.417	6.4169	10	90	0.368142
MGYG000000113	pan	MGYG000000113	EX_cpd00047_e0	Formate-e0 Exchange	14.5155	14.5155	14.5155	1	50	0.366772
MGYG000000113	pan	MGYG000000113	EX_cpd00029_e0	Acetate-e0 Exchange	7.03792	7.03795	7.03794	1	50	0.366772
MGYG000000113	pan	MGYG000000113	EX_cpd00363_e0	Ethanol-e0 Exchange	6.19427	6.1943	6.19429	1	50	0.366772
MGYG000000113	pan	MGYG000000113	EX_cpd00047_e0	Formate-e0 Exchange	14.6459	14.646	14.646	1	60	0.359831
MGYG000000113	pan	MGYG000000113	EX_cpd00029_e0	Acetate-e0 Exchange	7.07617	7.07628	7.07625	1	60	0.359831
MGYG000000113	pan	MGYG000000113	EX_cpd00363_e0	Ethanol-e0 Exchange	6.45687	6.45693	6.45691	1	60	0.359831
MGYG000000113	pan	MGYG000000113	EX_cpd00047_e0	Formate-e0 Exchange	14.6459	14.646	14.646	1	70	0.359831
MGYG000000113	pan	MGYG000000113	EX_cpd00029_e0	Acetate-e0 Exchange	7.07617	7.07628	7.07625	1	70	0.359831
MGYG000000113	pan	MGYG000000113	EX_cpd00363_e0	Ethanol-e0 Exchange	6.45687	6.45693	6.45691	1	70	0.359831
MGYG000000113	pan	MGYG000000113	EX_cpd00047_e0	Formate-e0 Exchange	14.5793	14.5794	14.5794	1	80	0.367475
MGYG000000113	pan	MGYG000000113	EX_cpd00029_e0	Acetate-e0 Exchange	7.03872	7.03879	7.03877	1	80	0.367475
MGYG000000113	pan	MGYG000000113	EX_cpd00363_e0	Ethanol-e0 Exchange	6.41714	6.41722	6.41721	1	80	0.367475
MGYG000000113	pan	MGYG000000113	EX_cpd00047_e0	Formate-e0 Exchange	14.6459	14.646	14.646	1	90	0.359831
MGYG000000113	pan	MGYG000000113	EX_cpd00029_e0	Acetate-e0 Exchange	7.07617	7.07628	7.07625	1	90	0.359831
MGYG000000113	pan	MGYG000000113	EX_cpd00363_e0	Ethanol-e0 Exchange	6.45687	6.45693	6.45691	1	90	0.359831
MGYG000000113	pan	MGYG000000113	EX_cpd00047_e0	Formate-e0 Exchange	14.5155	14.5155	14.5155	2	50	0.366772
MGYG000000113	pan	MGYG000000113	EX_cpd00029_e0	Acetate-e0 Exchange	7.03792	7.03795	7.03794	2	50	0.366772
MGYG000000113	pan	MGYG000000113	EX_cpd00363_e0	Ethanol-e0 Exchange	6.19427	6.1943	6.19429	2	50	0.366772
MGYG000000113	pan	MGYG000000113	EX_cpd00047_e0	Formate-e0 Exchange	14.5155	14.5155	14.5155	2	60	0.366772
MGYG000000113	pan	MGYG000000113	EX_cpd00029_e0	Acetate-e0 Exchange	7.03792	7.03795	7.03794	2	60	0.366772
MGYG000000113	pan	MGYG000000113	EX_cpd00363_e0	Ethanol-e0 Exchange	6.19427	6.1943	6.19429	2	60	0.366772
MGYG000000113	pan	MGYG000000113	EX_cpd00047_e0	Formate-e0 Exchange	14.6459	14.646	14.646	2	70	0.359831
MGYG000000113	pan	MGYG000000113	EX_cpd00029_e0	Acetate-e0 Exchange	7.07622	7.07628	7.07625	2	70	0.359831
MGYG000000113	pan	MGYG000000113	EX_cpd00363_e0	Ethanol-e0 Exchange	6.4569	6.45693	6.45691	2	70	0.359831
MGYG000000113	pan	MGYG000000113	EX_cpd00047_e0	Formate-e0 Exchange	14.6352	14.6354	14.6353	2	80	0.359217
MGYG000000113	pan	MGYG000000113	EX_cpd00029_e0	Acetate-e0 Exchange	7.07113	7.07126	7.07123	2	80	0.359217
MGYG000000113	pan	MGYG000000113	EX_cpd00363_e0	Ethanol-e0 Exchange	6.46808	6.46816	6.46813	2	80	0.359217
MGYG000000113	pan	MGYG000000113	EX_cpd00047_e0	Formate-e0 Exchange	14.6352	14.6354	14.6353	2	90	0.359217
MGYG000000113	pan	MGYG000000113	EX_cpd00029_e0	Acetate-e0 Exchange	7.07113	7.07126	7.07123	2	90	0.359217
MGYG000000113	pan	MGYG000000113	EX_cpd00363_e0	Ethanol-e0 Exchange	6.46808	6.46816	6.46813	2	90	0.359217
MGYG000000113	pan	MGYG000000113	EX_cpd00047_e0	Formate-e0 Exchange	14.5724	14.5725	14.5725	3	50	0.358585
MGYG000000113	pan	MGYG000000113	EX_cpd00029_e0	Acetate-e0 Exchange	7.07351	7.07357	7.07355	3	50	0.358585
MGYG000000113	pan	MGYG000000113	EX_cpd00363_e0	Ethanol-e0 Exchange	6.24871	6.24876	6.24873	3	50	0.358585
MGYG000000113	pan	MGYG000000113	EX_cpd00047_e0	Formate-e0 Exchange	14.5903	14.5904	14.5903	3	60	0.368103
MGYG000000113	pan	MGYG000000113	EX_cpd00029_e0	Acetate-e0 Exchange	7.04383	7.04393	7.04391	3	60	0.368103
MGYG000000113	pan	MGYG000000113	EX_cpd00363_e0	Ethanol-e0 Exchange	6.40569	6.40575	6.40573	3	60	0.368103
MGYG000000113	pan	MGYG000000113	EX_cpd00047_e0	Formate-e0 Exchange	14.6459	14.646	14.646	3	70	0.359831
MGYG000000113	pan	MGYG000000113	EX_cpd00029_e0	Acetate-e0 Exchange	7.07617	7.07628	7.07625	3	70	0.359831
MGYG000000113	pan	MGYG000000113	EX_cpd00363_e0	Ethanol-e0 Exchange	6.45687	6.45693	6.45691	3	70	0.359831
MGYG000000113	pan	MGYG000000113	EX_cpd00047_e0	Formate-e0 Exchange	14.5903	14.5904	14.5903	3	80	0.368103
MGYG000000113	pan	MGYG000000113	EX_cpd00029_e0	Acetate-e0 Exchange	7.04383	7.04393	7.04391	3	80	0.368103
MGYG000000113	pan	MGYG000000113	EX_cpd00363_e0	Ethanol-e0 Exchange	6.40562	6.40575	6.40573	3	80	0.368103
MGYG000000113	pan	MGYG000000113	EX_cpd00047_e0	Formate-e0 Exchange	14.3129	14.3132	14.313	3	90	0.352468
MGYG000000113	pan	MGYG000000113	EX_cpd00029_e0	Acetate-e0 Exchange	6.87499	6.87566	6.87537	3	90	0.352468
MGYG000000113	pan	MGYG000000113	EX_cpd00363_e0	Ethanol-e0 Exchange	6.32943	6.32971	6.3296	3	90	0.352468
MGYG000000113	pan	MGYG000000113	EX_cpd00047_e0	Formate-e0 Exchange	14.5724	14.5725	14.5725	4	50	0.358585
MGYG000000113	pan	MGYG000000113	EX_cpd00029_e0	Acetate-e0 Exchange	7.07351	7.07356	7.07355	4	50	0.358585
MGYG000000113	pan	MGYG000000113	EX_cpd00363_e0	Ethanol-e0 Exchange	6.24871	6.24876	6.24873	4	50	0.358585
MGYG000000113	pan	MGYG000000113	EX_cpd00047_e0	Formate-e0 Exchange	14.5903	14.5904	14.5903	4	60	0.368103
MGYG000000113	pan	MGYG000000113	EX_cpd00029_e0	Acetate-e0 Exchange	7.04383	7.04393	7.04391	4	60	0.368103
MGYG000000113	pan	MGYG000000113	EX_cpd00363_e0	Ethanol-e0 Exchange	6.40569	6.40575	6.40573	4	60	0.368103
MGYG000000113	pan	MGYG000000113	EX_cpd00047_e0	Formate-e0 Exchange	14.6352	14.6354	14.6353	4	70	0.359217
MGYG000000113	pan	MGYG000000113	EX_cpd00029_e0	Acetate-e0 Exchange	7.07113	7.07126	7.07123	4	70	0.359217
MGYG000000113	pan	MGYG000000113	EX_cpd00363_e0	Ethanol-e0 Exchange	6.46808	6.46816	6.46813	4	70	0.359217
MGYG000000113	pan	MGYG000000113	EX_cpd00047_e0	Formate-e0 Exchange	14.6459	14.646	14.646	4	80	0.359831
MGYG000000113	pan	MGYG000000113	EX_cpd00029_e0	Acetate-e0 Exchange	7.07617	7.07628	7.07625	4	80	0.359831
MGYG000000113	pan	MGYG000000113	EX_cpd00363_e0	Ethanol-e0 Exchange	6.45679	6.45693	6.45691	4	80	0.359831
MGYG000000113	pan	MGYG000000113	EX_cpd00047_e0	Formate-e0 Exchange	14.5896	14.5899	14.5897	4	90	0.368768
MGYG000000113	pan	MGYG000000113	EX_cpd00029_e0	Acetate-e0 Exchange	7.04488	7.04518	7.04512	4	90	0.368768
MGYG000000113	pan	MGYG000000113	EX_cpd00363_e0	Ethanol-e0 Exchange	6.40532	6.40549	6.40543	4	90	0.368768
MGYG000000113	pan	MGYG000000113	EX_cpd00047_e0	Formate-e0 Exchange	14.5724	14.5725	14.5725	5	50	0.358585
MGYG000000113	pan	MGYG000000113	EX_cpd00029_e0	Acetate-e0 Exchange	7.07351	7.07356	7.07355	5	50	0.358585
MGYG000000113	pan	MGYG000000113	EX_cpd00363_e0	Ethanol-e0 Exchange	6.24871	6.24876	6.24873	5	50	0.358585
MGYG000000113	pan	MGYG000000113	EX_cpd00047_e0	Formate-e0 Exchange	14.6459	14.646	14.646	5	60	0.359831
MGYG000000113	pan	MGYG000000113	EX_cpd00029_e0	Acetate-e0 Exchange	7.07617	7.07628	7.07625	5	60	0.359831
MGYG000000113	pan	MGYG000000113	EX_cpd00363_e0	Ethanol-e0 Exchange	6.45687	6.45693	6.45691	5	60	0.359831
MGYG000000113	pan	MGYG000000113	EX_cpd00047_e0	Formate-e0 Exchange	14.6352	14.6354	14.6353	5	70	0.359217
MGYG000000113	pan	MGYG000000113	EX_cpd00029_e0	Acetate-e0 Exchange	7.07113	7.07126	7.07123	5	70	0.359217
MGYG000000113	pan	MGYG000000113	EX_cpd00363_e0	Ethanol-e0 Exchange	6.46808	6.46816	6.46813	5	70	0.359217
MGYG000000113	pan	MGYG000000113	EX_cpd00047_e0	Formate-e0 Exchange	14.5903	14.5904	14.5903	5	80	0.368103
MGYG000000113	pan	MGYG000000113	EX_cpd00029_e0	Acetate-e0 Exchange	7.04383	7.04393	7.04391	5	80	0.368103
MGYG000000113	pan	MGYG000000113	EX_cpd00363_e0	Ethanol-e0 Exchange	6.40562	6.40575	6.40573	5	80	0.368103
MGYG000000113	pan	MGYG000000113	EX_cpd00047_e0	Formate-e0 Exchange	14.5903	14.5904	14.5903	5	90	0.368103
MGYG000000113	pan	MGYG000000113	EX_cpd00029_e0	Acetate-e0 Exchange	7.04383	7.04393	7.04391	5	90	0.368103
MGYG000000113	pan	MGYG000000113	EX_cpd00363_e0	Ethanol-e0 Exchange	6.40569	6.40575	6.40573	5	90	0.368103
MGYG000000113	pan	MGYG000000113	EX_cpd00047_e0	Formate-e0 Exchange	14.5155	14.5155	14.5155	6	50	0.366772
MGYG000000113	pan	MGYG000000113	EX_cpd00029_e0	Acetate-e0 Exchange	7.03792	7.03795	7.03794	6	50	0.366772
MGYG000000113	pan	MGYG000000113	EX_cpd00363_e0	Ethanol-e0 Exchange	6.19427	6.1943	6.19429	6	50	0.366772
MGYG000000113	pan	MGYG000000113	EX_cpd00047_e0	Formate-e0 Exchange	14.5903	14.5904	14.5903	6	60	0.368103
MGYG000000113	pan	MGYG000000113	EX_cpd00029_e0	Acetate-e0 Exchange	7.04383	7.04393	7.04391	6	60	0.368103
MGYG000000113	pan	MGYG000000113	EX_cpd00363_e0	Ethanol-e0 Exchange	6.40569	6.40575	6.40573	6	60	0.368103
MGYG000000113	pan	MGYG000000113	EX_cpd00047_e0	Formate-e0 Exchange	14.5724	14.5725	14.5725	6	70	0.358585
MGYG000000113	pan	MGYG000000113	EX_cpd00029_e0	Acetate-e0 Exchange	7.07351	7.07356	7.07355	6	70	0.358585
MGYG000000113	pan	MGYG000000113	EX_cpd00363_e0	Ethanol-e0 Exchange	6.24871	6.24876	6.24873	6	70	0.358585
MGYG000000113	pan	MGYG000000113	EX_cpd00047_e0	Formate-e0 Exchange	14.5793	14.5794	14.5794	6	80	0.367475
MGYG000000113	pan	MGYG000000113	EX_cpd00029_e0	Acetate-e0 Exchange	7.03872	7.03879	7.03877	6	80	0.367475
MGYG000000113	pan	MGYG000000113	EX_cpd00363_e0	Ethanol-e0 Exchange	6.41714	6.41722	6.41721	6	80	0.367475
MGYG000000113	pan	MGYG000000113	EX_cpd00047_e0	Formate-e0 Exchange	14.6459	14.646	14.646	6	90	0.359831
MGYG000000113	pan	MGYG000000113	EX_cpd00029_e0	Acetate-e0 Exchange	7.07617	7.07628	7.07625	6	90	0.359831
MGYG000000113	pan	MGYG000000113	EX_cpd00363_e0	Ethanol-e0 Exchange	6.45687	6.45693	6.45691	6	90	0.359831
MGYG000000113	pan	MGYG000000113	EX_cpd00047_e0	Formate-e0 Exchange	14.5724	14.5725	14.5725	7	50	0.358585
MGYG000000113	pan	MGYG000000113	EX_cpd00029_e0	Acetate-e0 Exchange	7.07351	7.07356	7.07355	7	50	0.358585
MGYG000000113	pan	MGYG000000113	EX_cpd00363_e0	Ethanol-e0 Exchange	6.24871	6.24876	6.24873	7	50	0.358585
MGYG000000113	pan	MGYG000000113	EX_cpd00047_e0	Formate-e0 Exchange	14.6459	14.646	14.646	7	60	0.359831
MGYG000000113	pan	MGYG000000113	EX_cpd00029_e0	Acetate-e0 Exchange	7.07622	7.07628	7.07625	7	60	0.359831
MGYG000000113	pan	MGYG000000113	EX_cpd00363_e0	Ethanol-e0 Exchange	6.4569	6.45693	6.45691	7	60	0.359831
MGYG000000113	pan	MGYG000000113	EX_cpd00047_e0	Formate-e0 Exchange	14.6459	14.646	14.646	7	70	0.359831
MGYG000000113	pan	MGYG000000113	EX_cpd00029_e0	Acetate-e0 Exchange	7.07617	7.07628	7.07625	7	70	0.359831
MGYG000000113	pan	MGYG000000113	EX_cpd00363_e0	Ethanol-e0 Exchange	6.45687	6.45693	6.45691	7	70	0.359831
MGYG000000113	pan	MGYG000000113	EX_cpd00047_e0	Formate-e0 Exchange	14.6352	14.6354	14.6353	7	80	0.359217
MGYG000000113	pan	MGYG000000113	EX_cpd00029_e0	Acetate-e0 Exchange	7.07113	7.07126	7.07123	7	80	0.359217
MGYG000000113	pan	MGYG000000113	EX_cpd00363_e0	Ethanol-e0 Exchange	6.46808	6.46816	6.46813	7	80	0.359217
MGYG000000113	pan	MGYG000000113	EX_cpd00047_e0	Formate-e0 Exchange	14.5794	14.5794	14.5794	7	90	0.367475
MGYG000000113	pan	MGYG000000113	EX_cpd00029_e0	Acetate-e0 Exchange	7.03875	7.03879	7.03877	7	90	0.367475
MGYG000000113	pan	MGYG000000113	EX_cpd00363_e0	Ethanol-e0 Exchange	6.4172	6.41722	6.41721	7	90	0.367475
MGYG000000113	pan	MGYG000000113	EX_cpd00047_e0	Formate-e0 Exchange	14.5724	14.5725	14.5725	8	50	0.358585
MGYG000000113	pan	MGYG000000113	EX_cpd00029_e0	Acetate-e0 Exchange	7.07351	7.07357	7.07355	8	50	0.358585
MGYG000000113	pan	MGYG000000113	EX_cpd00363_e0	Ethanol-e0 Exchange	6.24871	6.24876	6.24873	8	50	0.358585
MGYG000000113	pan	MGYG000000113	EX_cpd00047_e0	Formate-e0 Exchange	14.5724	14.5725	14.5725	8	60	0.358585
MGYG000000113	pan	MGYG000000113	EX_cpd00029_e0	Acetate-e0 Exchange	7.07351	7.07356	7.07355	8	60	0.358585
MGYG000000113	pan	MGYG000000113	EX_cpd00363_e0	Ethanol-e0 Exchange	6.24871	6.24876	6.24873	8	60	0.358585
MGYG000000113	pan	MGYG000000113	EX_cpd00047_e0	Formate-e0 Exchange	14.6459	14.646	14.646	8	70	0.359831
MGYG000000113	pan	MGYG000000113	EX_cpd00029_e0	Acetate-e0 Exchange	7.07617	7.07628	7.07625	8	70	0.359831
MGYG000000113	pan	MGYG000000113	EX_cpd00363_e0	Ethanol-e0 Exchange	6.45687	6.45693	6.45691	8	70	0.359831
MGYG000000113	pan	MGYG000000113	EX_cpd00047_e0	Formate-e0 Exchange	14.5794	14.5794	14.5794	8	80	0.367475
MGYG000000113	pan	MGYG000000113	EX_cpd00029_e0	Acetate-e0 Exchange	7.03872	7.03879	7.03877	8	80	0.367475
MGYG000000113	pan	MGYG000000113	EX_cpd00363_e0	Ethanol-e0 Exchange	6.41718	6.41722	6.41721	8	80	0.367475
MGYG000000113	pan	MGYG000000113	EX_cpd00047_e0	Formate-e0 Exchange	14.6352	14.6354	14.6353	8	90	0.359217
MGYG000000113	pan	MGYG000000113	EX_cpd00029_e0	Acetate-e0 Exchange	7.07113	7.07126	7.07123	8	90	0.359217
MGYG000000113	pan	MGYG000000113	EX_cpd00363_e0	Ethanol-e0 Exchange	6.46808	6.46816	6.46813	8	90	0.359217
MGYG000000113	pan	MGYG000000113	EX_cpd00047_e0	Formate-e0 Exchange	14.5724	14.5725	14.5725	9	50	0.358585
MGYG000000113	pan	MGYG000000113	EX_cpd00029_e0	Acetate-e0 Exchange	7.07351	7.07357	7.07355	9	50	0.358585
MGYG000000113	pan	MGYG000000113	EX_cpd00363_e0	Ethanol-e0 Exchange	6.24871	6.24876	6.24873	9	50	0.358585
MGYG000000113	pan	MGYG000000113	EX_cpd00047_e0	Formate-e0 Exchange	14.5724	14.5725	14.5725	9	60	0.358585
MGYG000000113	pan	MGYG000000113	EX_cpd00029_e0	Acetate-e0 Exchange	7.07351	7.07357	7.07355	9	60	0.358585
MGYG000000113	pan	MGYG000000113	EX_cpd00363_e0	Ethanol-e0 Exchange	6.24871	6.24876	6.24873	9	60	0.358585
MGYG000000113	pan	MGYG000000113	EX_cpd00047_e0	Formate-e0 Exchange	14.5724	14.5725	14.5725	9	70	0.358585
MGYG000000113	pan	MGYG000000113	EX_cpd00029_e0	Acetate-e0 Exchange	7.07351	7.07356	7.07355	9	70	0.358585
MGYG000000113	pan	MGYG000000113	EX_cpd00363_e0	Ethanol-e0 Exchange	6.24871	6.24876	6.24873	9	70	0.358585
MGYG000000113	pan	MGYG000000113	EX_cpd00047_e0	Formate-e0 Exchange	14.5903	14.5904	14.5903	9	80	0.368103
MGYG000000113	pan	MGYG000000113	EX_cpd00029_e0	Acetate-e0 Exchange	7.04383	7.04393	7.04391	9	80	0.368103
MGYG000000113	pan	MGYG000000113	EX_cpd00363_e0	Ethanol-e0 Exchange	6.40569	6.40575	6.40573	9	80	0.368103
MGYG000000113	pan	MGYG000000113	EX_cpd00047_e0	Formate-e0 Exchange	14.6459	14.646	14.646	9	90	0.359831
MGYG000000113	pan	MGYG000000113	EX_cpd00029_e0	Acetate-e0 Exchange	7.07617	7.07628	7.07625	9	90	0.359831
MGYG000000113	pan	MGYG000000113	EX_cpd00363_e0	Ethanol-e0 Exchange	6.45687	6.45693	6.45691	9	90	0.359831
MGYG000000208	pan	MGYG000000208	EX_cpd00211_e0	Butyrate-e0 Exchange	5.69046	5.69064	5.69055	10	70	0.258557
MGYG000000208	pan	MGYG000000208	EX_cpd00047_e0	Formate-e0 Exchange	5.30394	5.31314	5.31284	10	70	0.258557
MGYG000000208	pan	MGYG000000208	EX_cpd00363_e0	Ethanol-e0 Exchange	0.135351	0.135445	0.13544	10	70	0.258557
MGYG000000208	pan	MGYG000000208	EX_cpd00211_e0	Butyrate-e0 Exchange	8.33395	8.33407	8.33404	10	80	0.440173
MGYG000000208	pan	MGYG000000208	EX_cpd00047_e0	Formate-e0 Exchange	1.92496	2.046	2.04505	10	80	0.440173
MGYG000000208	pan	MGYG000000208	EX_cpd00363_e0	Ethanol-e0 Exchange	0.07619	0.0763777	0.0762845	10	80	0.440173
MGYG000000208	pan	MGYG000000208	EX_cpd00036_e0	Succinate-e0 Exchange	0.00454741	0.0045498	0.00454742	10	80	0.440173
MGYG000000208	pan	MGYG000000208	EX_cpd00047_e0	Formate-e0 Exchange	9.80272	9.80321	9.80312	10	90	0.412011
MGYG000000208	pan	MGYG000000208	EX_cpd00211_e0	Butyrate-e0 Exchange	7.91826	7.91834	7.9183	10	90	0.412011
MGYG000000208	pan	MGYG000000208	EX_cpd00363_e0	Ethanol-e0 Exchange	0.197083	0.197126	0.197123	10	90	0.412011
MGYG000000208	pan	MGYG000000208	EX_cpd00211_e0	Butyrate-e0 Exchange	5.65413	5.65419	5.65417	1	70	0.257545
MGYG000000208	pan	MGYG000000208	EX_cpd00047_e0	Formate-e0 Exchange	5.30772	5.30789	5.3078	1	70	0.257545
MGYG000000208	pan	MGYG000000208	EX_cpd00363_e0	Ethanol-e0 Exchange	0.135651	0.135695	0.135693	1	70	0.257545
MGYG000000208	pan	MGYG000000208	EX_cpd00036_e0	Succinate-e0 Exchange	0.00266069	0.00267286	0.0026607	1	70	0.257545
MGYG000000208	pan	MGYG000000208	EX_cpd00211_e0	Butyrate-e0 Exchange	8.59499	8.595	8.59499	1	80	0.400324
MGYG000000208	pan	MGYG000000208	EX_cpd00363_e0	Ethanol-e0 Exchange	0.00206232	0.00207621	0.00206787	1	80	0.400324
MGYG000000208	pan	MGYG000000208	EX_cpd00047_e0	Formate-e0 Exchange	9.28123	9.3498	9.34957	1	90	0.385332
MGYG000000208	pan	MGYG000000208	EX_cpd00211_e0	Butyrate-e0 Exchange	7.59194	7.59216	7.59204	1	90	0.385332
MGYG000000208	pan	MGYG000000208	EX_cpd00363_e0	Ethanol-e0 Exchange	0.182461	0.182575	0.182569	1	90	0.385332
MGYG000000208	pan	MGYG000000208	EX_cpd00036_e0	Succinate-e0 Exchange	0.00398085	0.00399643	0.00398086	1	90	0.385332
MGYG000000208	pan	MGYG000000208	EX_cpd11640_e0	H2-e0 Exchange	12.6529	16.3039	16.3038	2	70	0.443505
MGYG000000208	pan	MGYG000000208	EX_cpd00211_e0	Butyrate-e0 Exchange	4.29018	6.11561	4.2902	2	70	0.443505
MGYG000000208	pan	MGYG000000208	EX_cpd00029_e0	Acetate-e0 Exchange	0	3.6508	3.65077	2	70	0.443505
MGYG000000208	pan	MGYG000000208	EX_cpd00363_e0	Ethanol-e0 Exchange	0.0891675	0.0892619	0.0892596	2	70	0.443505
MGYG000000208	pan	MGYG000000208	EX_cpd00036_e0	Succinate-e0 Exchange	0.0684528	0.0684656	0.0684553	2	70	0.443505
MGYG000000208	pan	MGYG000000208	EX_cpd00047_e0	Formate-e0 Exchange	9.33549	9.4418	9.4416	2	80	0.425091
MGYG000000208	pan	MGYG000000208	EX_cpd00211_e0	Butyrate-e0 Exchange	7.61402	7.61421	7.61411	2	80	0.425091
MGYG000000208	pan	MGYG000000208	EX_cpd00036_e0	Succinate-e0 Exchange	0.0043916	0.00441088	0.00439161	2	80	0.425091
MGYG000000208	pan	MGYG000000208	EX_cpd00047_e0	Formate-e0 Exchange	9.8915	9.89158	9.89156	2	90	0.410829
MGYG000000208	pan	MGYG000000208	EX_cpd00211_e0	Butyrate-e0 Exchange	7.92088	7.92089	7.92089	2	90	0.410829
MGYG000000208	pan	MGYG000000208	EX_cpd00363_e0	Ethanol-e0 Exchange	0.197413	0.197419	0.197419	2	90	0.410829
MGYG000000208	pan	MGYG000000208	EX_cpd00036_e0	Succinate-e0 Exchange	0.00424427	0.00424549	0.00424427	2	90	0.410829
MGYG000000208	pan	MGYG000000208	EX_cpd11640_e0	H2-e0 Exchange	12.5863	16.3021	16.302	3	70	0.445704
MGYG000000208	pan	MGYG000000208	EX_cpd00211_e0	Butyrate-e0 Exchange	4.32058	6.17836	4.32063	3	70	0.445704
MGYG000000208	pan	MGYG000000208	EX_cpd00029_e0	Acetate-e0 Exchange	0	3.71557	3.71541	3	70	0.445704
MGYG000000208	pan	MGYG000000208	EX_cpd00363_e0	Ethanol-e0 Exchange	0.0886027	0.0887131	0.0887105	3	70	0.445704
MGYG000000208	pan	MGYG000000208	EX_cpd00047_e0	Formate-e0 Exchange	0	0.000108259	0	3	70	0.445704
MGYG000000208	pan	MGYG000000208	EX_cpd00047_e0	Formate-e0 Exchange	5.7579	5.75795	5.75794	3	80	0.261653
MGYG000000208	pan	MGYG000000208	EX_cpd00211_e0	Butyrate-e0 Exchange	5.60275	5.60276	5.60276	3	80	0.261653
MGYG000000208	pan	MGYG000000208	EX_cpd00036_e0	Succinate-e0 Exchange	0.00270313	0.00270355	0.00270313	3	80	0.261653
MGYG000000208	pan	MGYG000000208	EX_cpd00047_e0	Formate-e0 Exchange	10.044	10.0444	10.0442	3	90	0.395195
MGYG000000208	pan	MGYG000000208	EX_cpd00211_e0	Butyrate-e0 Exchange	7.68195	7.68208	7.68207	3	90	0.395195
MGYG000000208	pan	MGYG000000208	EX_cpd00036_e0	Succinate-e0 Exchange	0.00408275	0.0040948	0.00408276	3	90	0.395195
MGYG000000208	pan	MGYG000000208	EX_cpd00047_e0	Formate-e0 Exchange	9.26198	9.33029	9.3302	4	70	0.385897
MGYG000000208	pan	MGYG000000208	EX_cpd00211_e0	Butyrate-e0 Exchange	7.59275	7.59283	7.59279	4	70	0.385897
MGYG000000208	pan	MGYG000000208	EX_cpd00363_e0	Ethanol-e0 Exchange	0.182502	0.182546	0.182544	4	70	0.385897
MGYG000000208	pan	MGYG000000208	EX_cpd00211_e0	Butyrate-e0 Exchange	5.61134	5.61149	5.61141	4	80	0.255343
MGYG000000208	pan	MGYG000000208	EX_cpd00047_e0	Formate-e0 Exchange	5.03786	5.03918	5.03902	4	80	0.255343
MGYG000000208	pan	MGYG000000208	EX_cpd00047_e0	Formate-e0 Exchange	9.94299	9.94327	9.9432	4	90	0.406389
MGYG000000208	pan	MGYG000000208	EX_cpd00211_e0	Butyrate-e0 Exchange	7.86068	7.86072	7.86071	4	90	0.406389
MGYG000000208	pan	MGYG000000208	EX_cpd00363_e0	Ethanol-e0 Exchange	0.178666	0.178735	0.1787	4	90	0.406389
MGYG000000208	pan	MGYG000000208	EX_cpd11640_e0	H2-e0 Exchange	12.2959	16.5067	16.5067	5	70	0.449497
MGYG000000208	pan	MGYG000000208	EX_cpd00211_e0	Butyrate-e0 Exchange	4.08323	6.18856	4.08326	5	70	0.449497
MGYG000000208	pan	MGYG000000208	EX_cpd00029_e0	Acetate-e0 Exchange	0	4.21063	4.21059	5	70	0.449497
MGYG000000208	pan	MGYG000000208	EX_cpd00047_e0	Formate-e0 Exchange	0	0.00019547	0	5	70	0.449497
MGYG000000208	pan	MGYG000000208	EX_cpd00211_e0	Butyrate-e0 Exchange	6.02638	6.02638	6.02638	5	80	0.264009
MGYG000000208	pan	MGYG000000208	EX_cpd00047_e0	Formate-e0 Exchange	0.579657	0.579723	0.579668	5	80	0.264009
MGYG000000208	pan	MGYG000000208	EX_cpd00363_e0	Ethanol-e0 Exchange	0.0162959	0.0163066	0.0163021	5	80	0.264009
MGYG000000208	pan	MGYG000000208	EX_cpd00047_e0	Formate-e0 Exchange	9.96691	9.9681	9.9675	5	90	0.406903
MGYG000000208	pan	MGYG000000208	EX_cpd00211_e0	Butyrate-e0 Exchange	7.86186	7.862	7.86196	5	90	0.406903
MGYG000000208	pan	MGYG000000208	EX_cpd00363_e0	Ethanol-e0 Exchange	0.161633	0.161831	0.161732	5	90	0.406903
MGYG000000208	pan	MGYG000000208	EX_cpd00036_e0	Succinate-e0 Exchange	0.0042037	0.00421788	0.00420371	5	90	0.406903
MGYG000000208	pan	MGYG000000208	EX_cpd00211_e0	Butyrate-e0 Exchange	5.794	5.7941	5.79409	6	70	0.268456
MGYG000000208	pan	MGYG000000208	EX_cpd00047_e0	Formate-e0 Exchange	5.31403	5.31445	5.31423	6	70	0.268456
MGYG000000208	pan	MGYG000000208	EX_cpd00036_e0	Succinate-e0 Exchange	0.00277341	0.0028031	0.00277341	6	70	0.268456
MGYG000000208	pan	MGYG000000208	EX_cpd00047_e0	Formate-e0 Exchange	8.83855	8.92676	8.92667	6	80	0.40704
MGYG000000208	pan	MGYG000000208	EX_cpd00211_e0	Butyrate-e0 Exchange	7.44049	7.44053	7.44052	6	80	0.40704
MGYG000000208	pan	MGYG000000208	EX_cpd00363_e0	Ethanol-e0 Exchange	0.244238	0.244294	0.244266	6	80	0.40704
MGYG000000208	pan	MGYG000000208	EX_cpd00047_e0	Formate-e0 Exchange	9.29223	9.35804	9.3577	6	90	0.382785
MGYG000000208	pan	MGYG000000208	EX_cpd00211_e0	Butyrate-e0 Exchange	7.59391	7.59405	7.59401	6	90	0.382785
MGYG000000208	pan	MGYG000000208	EX_cpd00363_e0	Ethanol-e0 Exchange	0.207824	0.208043	0.207933	6	90	0.382785
MGYG000000208	pan	MGYG000000208	EX_cpd00036_e0	Succinate-e0 Exchange	0.00395454	0.00397002	0.00395455	6	90	0.382785
MGYG000000208	pan	MGYG000000208	EX_cpd11640_e0	H2-e0 Exchange	12.589	16.3007	16.3005	7	70	0.445493
MGYG000000208	pan	MGYG000000208	EX_cpd00211_e0	Butyrate-e0 Exchange	4.32379	6.17956	4.32385	7	70	0.445493
MGYG000000208	pan	MGYG000000208	EX_cpd00029_e0	Acetate-e0 Exchange	0	3.71145	3.71132	7	70	0.445493
MGYG000000208	pan	MGYG000000208	EX_cpd00363_e0	Ethanol-e0 Exchange	0.0885658	0.088768	0.0887633	7	70	0.445493
MGYG000000208	pan	MGYG000000208	EX_cpd00047_e0	Formate-e0 Exchange	0	0.000198344	0	7	70	0.445493
MGYG000000208	pan	MGYG000000208	EX_cpd00211_e0	Butyrate-e0 Exchange	8.26292	8.26305	8.26301	7	80	0.427857
MGYG000000208	pan	MGYG000000208	EX_cpd00047_e0	Formate-e0 Exchange	1.7487	1.85814	1.85711	7	80	0.427857
MGYG000000208	pan	MGYG000000208	EX_cpd00363_e0	Ethanol-e0 Exchange	0.0833332	0.0835391	0.0834368	7	80	0.427857
MGYG000000208	pan	MGYG000000208	EX_cpd00047_e0	Formate-e0 Exchange	9.78833	9.86031	9.8603	7	90	0.390232
MGYG000000208	pan	MGYG000000208	EX_cpd00211_e0	Butyrate-e0 Exchange	7.64934	7.64934	7.64934	7	90	0.390232
MGYG000000208	pan	MGYG000000208	EX_cpd11640_e0	H2-e0 Exchange	12.7035	16.4229	16.4227	8	70	0.456021
MGYG000000208	pan	MGYG000000208	EX_cpd00211_e0	Butyrate-e0 Exchange	4.45283	6.31232	4.45293	8	70	0.456021
MGYG000000208	pan	MGYG000000208	EX_cpd00029_e0	Acetate-e0 Exchange	0	3.71897	3.71866	8	70	0.456021
MGYG000000208	pan	MGYG000000208	EX_cpd00047_e0	Formate-e0 Exchange	0	0.000223536	0	8	70	0.456021
MGYG000000208	pan	MGYG000000208	EX_cpd00047_e0	Formate-e0 Exchange	5.7579	5.75795	5.75794	8	80	0.261653
MGYG000000208	pan	MGYG000000208	EX_cpd00211_e0	Butyrate-e0 Exchange	5.60275	5.60276	5.60276	8	80	0.261653
MGYG000000208	pan	MGYG000000208	EX_cpd00036_e0	Succinate-e0 Exchange	0.00270313	0.00270355	0.00270313	8	80	0.261653
MGYG000000208	pan	MGYG000000208	EX_cpd00047_e0	Formate-e0 Exchange	9.04577	9.11914	9.1188	8	90	0.390713
MGYG000000208	pan	MGYG000000208	EX_cpd00211_e0	Butyrate-e0 Exchange	7.59108	7.59122	7.59118	8	90	0.390713
MGYG000000208	pan	MGYG000000208	EX_cpd00363_e0	Ethanol-e0 Exchange	0.330348	0.330564	0.330457	8	90	0.390713
MGYG000000208	pan	MGYG000000208	EX_cpd11640_e0	H2-e0 Exchange	12.5672	16.5179	16.5176	9	70	0.455356
MGYG000000208	pan	MGYG000000208	EX_cpd00211_e0	Butyrate-e0 Exchange	4.31573	6.29095	4.3158	9	70	0.455356
MGYG000000208	pan	MGYG000000208	EX_cpd00029_e0	Acetate-e0 Exchange	0	3.95035	3.95021	9	70	0.455356
MGYG000000208	pan	MGYG000000208	EX_cpd00036_e0	Succinate-e0 Exchange	0.00470427	0.00473722	0.00470428	9	70	0.455356
MGYG000000208	pan	MGYG000000208	EX_cpd00047_e0	Formate-e0 Exchange	0	0.000230656	0	9	70	0.455356
MGYG000000208	pan	MGYG000000208	EX_cpd00047_e0	Formate-e0 Exchange	5.61937	5.6196	5.61956	9	80	0.252255
MGYG000000208	pan	MGYG000000208	EX_cpd00211_e0	Butyrate-e0 Exchange	5.56081	5.56083	5.56083	9	80	0.252255
MGYG000000208	pan	MGYG000000208	EX_cpd00047_e0	Formate-e0 Exchange	0.0770356	9.95219	9.95197	9	90	0.414943
MGYG000000208	pan	MGYG000000208	EX_cpd00211_e0	Butyrate-e0 Exchange	7.95716	7.95727	7.95727	9	90	0.414943
MGYG000000208	pan	MGYG000000208	EX_cpd00036_e0	Succinate-e0 Exchange	0.00428676	0.00430819	0.00428677	9	90	0.414943
MGYG000000231	pan	MGYG000000231	EX_cpd00029_e0	Acetate-e0 Exchange	0	13.944	0.356404	10	50	0.421205
MGYG000000231	pan	MGYG000000231	EX_cpd00211_e0	Butyrate-e0 Exchange	1.73642	7.31402	7.17145	10	50	0.421205
MGYG000000231	pan	MGYG000000231	EX_cpd00036_e0	Succinate-e0 Exchange	0.00435145	0.0043536	0.00435146	10	50	0.421205
MGYG000000231	pan	MGYG000000231	EX_cpd00047_e0	Formate-e0 Exchange	0	0.000188321	0	10	50	0.421205
MGYG000000231	pan	MGYG000000231	EX_cpd00047_e0	Formate-e0 Exchange	9.44647	9.4467	9.44658	10	60	0.393159
MGYG000000231	pan	MGYG000000231	EX_cpd00211_e0	Butyrate-e0 Exchange	7.489	7.48905	7.48905	10	60	0.393159
MGYG000000231	pan	MGYG000000231	EX_cpd00036_e0	Succinate-e0 Exchange	0.00406172	0.0040637	0.00406173	10	60	0.393159
MGYG000000231	pan	MGYG000000231	EX_cpd00047_e0	Formate-e0 Exchange	10.4747	10.4752	10.475	10	70	0.368265
MGYG000000231	pan	MGYG000000231	EX_cpd00211_e0	Butyrate-e0 Exchange	8.03636	8.03647	8.03646	10	70	0.368265
MGYG000000231	pan	MGYG000000231	EX_cpd00141_e0	Propionate-e0 Exchange	0.0869618	0.0870418	0.0869672	10	70	0.368265
MGYG000000231	pan	MGYG000000231	EX_cpd00036_e0	Succinate-e0 Exchange	0.00380453	0.00380711	0.00380454	10	70	0.368265
MGYG000000231	pan	MGYG000000231	EX_cpd00047_e0	Formate-e0 Exchange	9.72651	9.73998	9.73991	10	80	0.367599
MGYG000000231	pan	MGYG000000231	EX_cpd00211_e0	Butyrate-e0 Exchange	7.64956	7.64959	7.64959	10	80	0.367599
MGYG000000231	pan	MGYG000000231	EX_cpd00036_e0	Succinate-e0 Exchange	0.00379766	0.00379918	0.00379766	10	80	0.367599
MGYG000000231	pan	MGYG000000231	EX_cpd00047_e0	Formate-e0 Exchange	9.58102	9.5813	9.58115	10	90	0.380542
MGYG000000231	pan	MGYG000000231	EX_cpd00211_e0	Butyrate-e0 Exchange	7.59245	7.59252	7.59251	10	90	0.380542
MGYG000000231	pan	MGYG000000231	EX_cpd00036_e0	Succinate-e0 Exchange	0.00393137	0.00394199	0.00393137	10	90	0.380542
MGYG000000231	pan	MGYG000000231	EX_cpd00047_e0	Formate-e0 Exchange	9.95092	9.97083	9.97064	1	50	0.346895
MGYG000000231	pan	MGYG000000231	EX_cpd00211_e0	Butyrate-e0 Exchange	7.77267	7.77276	7.77276	1	50	0.346895
MGYG000000231	pan	MGYG000000231	EX_cpd00036_e0	Succinate-e0 Exchange	0.00358376	0.00358588	0.00358377	1	50	0.346895
MGYG000000231	pan	MGYG000000231	EX_cpd00047_e0	Formate-e0 Exchange	9.95402	9.9735	9.9735	1	60	0.346958
MGYG000000231	pan	MGYG000000231	EX_cpd00211_e0	Butyrate-e0 Exchange	7.80415	7.80415	7.80415	1	60	0.346958
MGYG000000231	pan	MGYG000000231	EX_cpd00036_e0	Succinate-e0 Exchange	0.00358442	0.00358447	0.00358442	1	60	0.346958
MGYG000000231	pan	MGYG000000231	EX_cpd00047_e0	Formate-e0 Exchange	10.2374	10.2376	10.2375	1	70	0.393504
MGYG000000231	pan	MGYG000000231	EX_cpd00211_e0	Butyrate-e0 Exchange	7.92773	7.92781	7.9278	1	70	0.393504
MGYG000000231	pan	MGYG000000231	EX_cpd00141_e0	Propionate-e0 Exchange	0.079209	0.0792697	0.0792206	1	70	0.393504
MGYG000000231	pan	MGYG000000231	EX_cpd00036_e0	Succinate-e0 Exchange	0.00406528	0.00407654	0.00406528	1	70	0.393504
MGYG000000231	pan	MGYG000000231	EX_cpd00047_e0	Formate-e0 Exchange	9.73808	9.7533	9.7533	1	80	0.366416
MGYG000000231	pan	MGYG000000231	EX_cpd00211_e0	Butyrate-e0 Exchange	7.65683	7.65683	7.65683	1	80	0.366416
MGYG000000231	pan	MGYG000000231	EX_cpd00036_e0	Succinate-e0 Exchange	0.00378544	0.00378553	0.00378544	1	80	0.366416
MGYG000000231	pan	MGYG000000231	EX_cpd00047_e0	Formate-e0 Exchange	9.57512	9.57529	9.5752	1	90	0.382153
MGYG000000231	pan	MGYG000000231	EX_cpd00211_e0	Butyrate-e0 Exchange	7.58644	7.58648	7.58648	1	90	0.382153
MGYG000000231	pan	MGYG000000231	EX_cpd00036_e0	Succinate-e0 Exchange	0.00394802	0.00395446	0.00394802	1	90	0.382153
MGYG000000231	pan	MGYG000000231	EX_cpd00029_e0	Acetate-e0 Exchange	0	14.0644	0.355449	2	50	0.419636
MGYG000000231	pan	MGYG000000231	EX_cpd00211_e0	Butyrate-e0 Exchange	1.69967	7.32543	7.18325	2	50	0.419636
MGYG000000231	pan	MGYG000000231	EX_cpd00036_e0	Succinate-e0 Exchange	0.00433524	0.00433558	0.00433526	2	50	0.419636
MGYG000000231	pan	MGYG000000231	EX_cpd00047_e0	Formate-e0 Exchange	9.96733	9.98593	9.98577	2	60	0.345559
MGYG000000231	pan	MGYG000000231	EX_cpd00211_e0	Butyrate-e0 Exchange	7.78088	7.78095	7.78095	2	60	0.345559
MGYG000000231	pan	MGYG000000231	EX_cpd00036_e0	Succinate-e0 Exchange	0.00356996	0.00357259	0.00356996	2	60	0.345559
MGYG000000231	pan	MGYG000000231	EX_cpd00047_e0	Formate-e0 Exchange	10.3633	10.3637	10.3635	2	70	0.381562
MGYG000000231	pan	MGYG000000231	EX_cpd00211_e0	Butyrate-e0 Exchange	7.96365	7.96377	7.96376	2	70	0.381562
MGYG000000231	pan	MGYG000000231	EX_cpd00141_e0	Propionate-e0 Exchange	0.0828805	0.0829609	0.0828859	2	70	0.381562
MGYG000000231	pan	MGYG000000231	EX_cpd00036_e0	Succinate-e0 Exchange	0.0039419	0.00394443	0.00394191	2	70	0.381562
MGYG000000231	pan	MGYG000000231	EX_cpd00047_e0	Formate-e0 Exchange	9.97056	9.98896	9.98889	2	80	0.345598
MGYG000000231	pan	MGYG000000231	EX_cpd00211_e0	Butyrate-e0 Exchange	7.78425	7.78428	7.78428	2	80	0.345598
MGYG000000231	pan	MGYG000000231	EX_cpd00036_e0	Succinate-e0 Exchange	0.00357037	0.00357176	0.00357037	2	80	0.345598
MGYG000000231	pan	MGYG000000231	EX_cpd00047_e0	Formate-e0 Exchange	9.81093	9.83864	9.83838	2	90	0.358898
MGYG000000231	pan	MGYG000000231	EX_cpd00211_e0	Butyrate-e0 Exchange	7.73019	7.73031	7.73031	2	90	0.358898
MGYG000000231	pan	MGYG000000231	EX_cpd00036_e0	Succinate-e0 Exchange	0.00370776	0.0037266	0.00370777	2	90	0.358898
MGYG000000231	pan	MGYG000000231	EX_cpd00029_e0	Acetate-e0 Exchange	0	14.0668	0.355492	3	50	0.419705
MGYG000000231	pan	MGYG000000231	EX_cpd00211_e0	Butyrate-e0 Exchange	1.69821	7.32493	7.18273	3	50	0.419705
MGYG000000231	pan	MGYG000000231	EX_cpd00036_e0	Succinate-e0 Exchange	0.00433597	0.00433675	0.00433597	3	50	0.419705
MGYG000000231	pan	MGYG000000231	EX_cpd00047_e0	Formate-e0 Exchange	9.95147	9.97119	9.97106	3	60	0.346858
MGYG000000231	pan	MGYG000000231	EX_cpd00211_e0	Butyrate-e0 Exchange	7.80113	7.80119	7.80119	3	60	0.346858
MGYG000000231	pan	MGYG000000231	EX_cpd00036_e0	Succinate-e0 Exchange	0.00358338	0.0035931	0.00358338	3	60	0.346858
MGYG000000231	pan	MGYG000000231	EX_cpd00047_e0	Formate-e0 Exchange	9.60516	9.60536	9.60526	3	70	0.379497
MGYG000000231	pan	MGYG000000231	EX_cpd00211_e0	Butyrate-e0 Exchange	7.5767	7.57675	7.57675	3	70	0.379497
MGYG000000231	pan	MGYG000000231	EX_cpd00036_e0	Succinate-e0 Exchange	0.00392058	0.00392232	0.00392058	3	70	0.379497
MGYG000000231	pan	MGYG000000231	EX_cpd00047_e0	Formate-e0 Exchange	9.97056	9.98896	9.98889	3	80	0.345598
MGYG000000231	pan	MGYG000000231	EX_cpd00211_e0	Butyrate-e0 Exchange	7.78425	7.78428	7.78428	3	80	0.345598
MGYG000000231	pan	MGYG000000231	EX_cpd00036_e0	Succinate-e0 Exchange	0.00357037	0.00357175	0.00357037	3	80	0.345598
MGYG000000231	pan	MGYG000000231	EX_cpd00047_e0	Formate-e0 Exchange	9.99478	10.0112	10.011	3	90	0.34298
MGYG000000231	pan	MGYG000000231	EX_cpd00211_e0	Butyrate-e0 Exchange	7.80019	7.80031	7.80031	3	90	0.34298
MGYG000000231	pan	MGYG000000231	EX_cpd00036_e0	Succinate-e0 Exchange	0.00354331	0.00354622	0.00354332	3	90	0.34298
MGYG000000231	pan	MGYG000000231	EX_cpd00029_e0	Acetate-e0 Exchange	0	14.4949	0.344486	4	50	0.401625
MGYG000000231	pan	MGYG000000231	EX_cpd00211_e0	Butyrate-e0 Exchange	1.68332	7.4813	7.3435	4	50	0.401625
MGYG000000231	pan	MGYG000000231	EX_cpd00036_e0	Succinate-e0 Exchange	0.00414918	0.00415317	0.00414919	4	50	0.401625
MGYG000000231	pan	MGYG000000231	EX_cpd00047_e0	Formate-e0 Exchange	9.43482	9.43524	9.43502	4	60	0.39454
MGYG000000231	pan	MGYG000000231	EX_cpd00211_e0	Butyrate-e0 Exchange	7.50977	7.50987	7.50987	4	60	0.39454
MGYG000000231	pan	MGYG000000231	EX_cpd00036_e0	Succinate-e0 Exchange	0.00407598	0.00409169	0.00407599	4	60	0.39454
MGYG000000231	pan	MGYG000000231	EX_cpd00047_e0	Formate-e0 Exchange	9.9699	9.98822	9.9882	4	70	0.345659
MGYG000000231	pan	MGYG000000231	EX_cpd00211_e0	Butyrate-e0 Exchange	7.7839	7.78391	7.78391	4	70	0.345659
MGYG000000231	pan	MGYG000000231	EX_cpd00036_e0	Succinate-e0 Exchange	0.003571	0.0035714	0.003571	4	70	0.345659
MGYG000000231	pan	MGYG000000231	EX_cpd00047_e0	Formate-e0 Exchange	9.60578	9.60623	9.606	4	80	0.379432
MGYG000000231	pan	MGYG000000231	EX_cpd00211_e0	Butyrate-e0 Exchange	7.57705	7.57716	7.57715	4	80	0.379432
MGYG000000231	pan	MGYG000000231	EX_cpd00036_e0	Succinate-e0 Exchange	0.0039199	0.00392252	0.00391991	4	80	0.379432
MGYG000000231	pan	MGYG000000231	EX_cpd00047_e0	Formate-e0 Exchange	9.80334	9.83078	9.83068	4	90	0.358882
MGYG000000231	pan	MGYG000000231	EX_cpd00211_e0	Butyrate-e0 Exchange	7.73035	7.7304	7.7304	4	90	0.358882
MGYG000000231	pan	MGYG000000231	EX_cpd00036_e0	Succinate-e0 Exchange	0.00370761	0.00371532	0.00370761	4	90	0.358882
MGYG000000231	pan	MGYG000000231	EX_cpd00029_e0	Acetate-e0 Exchange	0	13.8522	0.105094	5	50	0.405621
MGYG000000231	pan	MGYG000000231	EX_cpd00211_e0	Butyrate-e0 Exchange	1.6226	7.16348	7.12143	5	50	0.405621
MGYG000000231	pan	MGYG000000231	EX_cpd00036_e0	Succinate-e0 Exchange	0.00419046	0.00419291	0.00419046	5	50	0.405621
MGYG000000231	pan	MGYG000000231	EX_cpd00047_e0	Formate-e0 Exchange	0	0.00014986	0	5	50	0.405621
MGYG000000231	pan	MGYG000000231	EX_cpd00047_e0	Formate-e0 Exchange	9.97056	9.98896	9.98889	5	60	0.345598
MGYG000000231	pan	MGYG000000231	EX_cpd00211_e0	Butyrate-e0 Exchange	7.78425	7.78428	7.78428	5	60	0.345598
MGYG000000231	pan	MGYG000000231	EX_cpd00036_e0	Succinate-e0 Exchange	0.00357037	0.00357176	0.00357037	5	60	0.345598
MGYG000000231	pan	MGYG000000231	EX_cpd00047_e0	Formate-e0 Exchange	10.4667	10.4669	10.4668	5	70	0.369519
MGYG000000231	pan	MGYG000000231	EX_cpd00211_e0	Butyrate-e0 Exchange	8.03339	8.03343	8.03342	5	70	0.369519
MGYG000000231	pan	MGYG000000231	EX_cpd00141_e0	Propionate-e0 Exchange	0.0865755	0.0866022	0.0865822	5	70	0.369519
MGYG000000231	pan	MGYG000000231	EX_cpd00036_e0	Succinate-e0 Exchange	0.0038175	0.00381879	0.0038175	5	70	0.369519
MGYG000000231	pan	MGYG000000231	EX_cpd00047_e0	Formate-e0 Exchange	9.60313	9.60348	9.6033	5	80	0.379324
MGYG000000231	pan	MGYG000000231	EX_cpd00211_e0	Butyrate-e0 Exchange	7.57381	7.5739	7.5739	5	80	0.379324
MGYG000000231	pan	MGYG000000231	EX_cpd00036_e0	Succinate-e0 Exchange	0.00391878	0.00392174	0.00391879	5	80	0.379324
MGYG000000231	pan	MGYG000000231	EX_cpd00047_e0	Formate-e0 Exchange	9.94607	9.96601	9.96583	5	90	0.346963
MGYG000000231	pan	MGYG000000231	EX_cpd00211_e0	Butyrate-e0 Exchange	7.77584	7.77593	7.77593	5	90	0.346963
MGYG000000231	pan	MGYG000000231	EX_cpd00036_e0	Succinate-e0 Exchange	0.00358446	0.00358658	0.00358447	5	90	0.346963
MGYG000000231	pan	MGYG000000231	EX_cpd00047_e0	Formate-e0 Exchange	9.71005	9.7217	9.7215	6	50	0.368889
MGYG000000231	pan	MGYG000000231	EX_cpd00211_e0	Butyrate-e0 Exchange	7.63779	7.63789	7.63789	6	50	0.368889
MGYG000000231	pan	MGYG000000231	EX_cpd00036_e0	Succinate-e0 Exchange	0.00381098	0.00381318	0.00381099	6	50	0.368889
MGYG000000231	pan	MGYG000000231	EX_cpd00047_e0	Formate-e0 Exchange	10.0165	10.0313	10.0312	6	60	0.341549
MGYG000000231	pan	MGYG000000231	EX_cpd00211_e0	Butyrate-e0 Exchange	7.80548	7.80555	7.80554	6	60	0.341549
MGYG000000231	pan	MGYG000000231	EX_cpd00036_e0	Succinate-e0 Exchange	0.00352853	0.00353069	0.00352853	6	60	0.341549
MGYG000000231	pan	MGYG000000231	EX_cpd00047_e0	Formate-e0 Exchange	10.4667	10.4669	10.4668	6	70	0.369519
MGYG000000231	pan	MGYG000000231	EX_cpd00211_e0	Butyrate-e0 Exchange	8.03339	8.03343	8.03342	6	70	0.369519
MGYG000000231	pan	MGYG000000231	EX_cpd00141_e0	Propionate-e0 Exchange	0.0865755	0.0866022	0.0865822	6	70	0.369519
MGYG000000231	pan	MGYG000000231	EX_cpd00036_e0	Succinate-e0 Exchange	0.0038175	0.00381879	0.0038175	6	70	0.369519
MGYG000000231	pan	MGYG000000231	EX_cpd00047_e0	Formate-e0 Exchange	10.1176	10.118	10.1178	6	80	0.383372
MGYG000000231	pan	MGYG000000231	EX_cpd00211_e0	Butyrate-e0 Exchange	7.75515	7.75524	7.75523	6	80	0.383372
MGYG000000231	pan	MGYG000000231	EX_cpd00036_e0	Succinate-e0 Exchange	0.0039606	0.00396272	0.00396061	6	80	0.383372
MGYG000000231	pan	MGYG000000231	EX_cpd00047_e0	Formate-e0 Exchange	9.95375	9.9733	9.97328	6	90	0.346978
MGYG000000231	pan	MGYG000000231	EX_cpd00211_e0	Butyrate-e0 Exchange	7.77582	7.77583	7.77583	6	90	0.346978
MGYG000000231	pan	MGYG000000231	EX_cpd00036_e0	Succinate-e0 Exchange	0.00358463	0.00358533	0.00358463	6	90	0.346978
MGYG000000231	pan	MGYG000000231	EX_cpd00047_e0	Formate-e0 Exchange	9.71005	9.7217	9.7215	7	50	0.368889
MGYG000000231	pan	MGYG000000231	EX_cpd00211_e0	Butyrate-e0 Exchange	7.63779	7.63789	7.63789	7	50	0.368889
MGYG000000231	pan	MGYG000000231	EX_cpd00036_e0	Succinate-e0 Exchange	0.00381098	0.00381323	0.00381099	7	50	0.368889
MGYG000000231	pan	MGYG000000231	EX_cpd00047_e0	Formate-e0 Exchange	9.97056	9.98896	9.98889	7	60	0.345598
MGYG000000231	pan	MGYG000000231	EX_cpd00211_e0	Butyrate-e0 Exchange	7.78425	7.78428	7.78428	7	60	0.345598
MGYG000000231	pan	MGYG000000231	EX_cpd00036_e0	Succinate-e0 Exchange	0.00357037	0.00357175	0.00357037	7	60	0.345598
MGYG000000231	pan	MGYG000000231	EX_cpd00047_e0	Formate-e0 Exchange	9.82381	9.85322	9.85316	7	70	0.357592
MGYG000000231	pan	MGYG000000231	EX_cpd00211_e0	Butyrate-e0 Exchange	7.71082	7.71085	7.71085	7	70	0.357592
MGYG000000231	pan	MGYG000000231	EX_cpd00036_e0	Succinate-e0 Exchange	0.00369428	0.00369558	0.00369428	7	70	0.357592
MGYG000000231	pan	MGYG000000231	EX_cpd00047_e0	Formate-e0 Exchange	9.97983	9.98018	9.98	7	80	0.395156
MGYG000000231	pan	MGYG000000231	EX_cpd00211_e0	Butyrate-e0 Exchange	7.68154	7.68163	7.68162	7	80	0.395156
MGYG000000231	pan	MGYG000000231	EX_cpd00036_e0	Succinate-e0 Exchange	0.00408234	0.00408535	0.00408235	7	80	0.395156
MGYG000000231	pan	MGYG000000231	EX_cpd00047_e0	Formate-e0 Exchange	9.79101	9.8184	9.81822	7	90	0.359
MGYG000000231	pan	MGYG000000231	EX_cpd00211_e0	Butyrate-e0 Exchange	7.73331	7.73341	7.73339	7	90	0.359
MGYG000000231	pan	MGYG000000231	EX_cpd00047_e0	Formate-e0 Exchange	9.72187	9.72215	9.722	8	50	0.382273
MGYG000000231	pan	MGYG000000231	EX_cpd00211_e0	Butyrate-e0 Exchange	7.80289	7.80296	7.80296	8	50	0.382273
MGYG000000231	pan	MGYG000000231	EX_cpd00036_e0	Succinate-e0 Exchange	0.00394925	0.00395185	0.00394925	8	50	0.382273
MGYG000000231	pan	MGYG000000231	EX_cpd00047_e0	Formate-e0 Exchange	9.44565	9.44599	9.44581	8	60	0.393228
MGYG000000231	pan	MGYG000000231	EX_cpd00211_e0	Butyrate-e0 Exchange	7.48855	7.48864	7.48863	8	60	0.393228
MGYG000000231	pan	MGYG000000231	EX_cpd00036_e0	Succinate-e0 Exchange	0.00406242	0.0040653	0.00406243	8	60	0.393228
MGYG000000231	pan	MGYG000000231	EX_cpd00047_e0	Formate-e0 Exchange	9.82318	9.85253	9.85245	8	70	0.357654
MGYG000000231	pan	MGYG000000231	EX_cpd00211_e0	Butyrate-e0 Exchange	7.71044	7.71047	7.71047	8	70	0.357654
MGYG000000231	pan	MGYG000000231	EX_cpd00036_e0	Succinate-e0 Exchange	0.00369492	0.00369652	0.00369492	8	70	0.357654
MGYG000000231	pan	MGYG000000231	EX_cpd00047_e0	Formate-e0 Exchange	9.97056	9.98896	9.98889	8	80	0.345598
MGYG000000231	pan	MGYG000000231	EX_cpd00211_e0	Butyrate-e0 Exchange	7.78425	7.78428	7.78428	8	80	0.345598
MGYG000000231	pan	MGYG000000231	EX_cpd00036_e0	Succinate-e0 Exchange	0.00357037	0.00357176	0.00357037	8	80	0.345598
MGYG000000231	pan	MGYG000000231	EX_cpd00047_e0	Formate-e0 Exchange	9.58902	9.58934	9.58917	8	90	0.380919
MGYG000000231	pan	MGYG000000231	EX_cpd00211_e0	Butyrate-e0 Exchange	7.56798	7.56805	7.56805	8	90	0.380919
MGYG000000231	pan	MGYG000000231	EX_cpd00036_e0	Succinate-e0 Exchange	0.00393526	0.00393802	0.00393527	8	90	0.380919
MGYG000000231	pan	MGYG000000231	EX_cpd00029_e0	Acetate-e0 Exchange	0	14.3957	0.343799	9	50	0.400497
MGYG000000231	pan	MGYG000000231	EX_cpd00211_e0	Butyrate-e0 Exchange	1.70645	7.46475	7.32723	9	50	0.400497
MGYG000000231	pan	MGYG000000231	EX_cpd00036_e0	Succinate-e0 Exchange	0.00413743	0.00413865	0.00413753	9	50	0.400497
MGYG000000231	pan	MGYG000000231	EX_cpd00047_e0	Formate-e0 Exchange	10.0165	10.0313	10.0312	9	60	0.341549
MGYG000000231	pan	MGYG000000231	EX_cpd00211_e0	Butyrate-e0 Exchange	7.80548	7.80555	7.80554	9	60	0.341549
MGYG000000231	pan	MGYG000000231	EX_cpd00036_e0	Succinate-e0 Exchange	0.00352853	0.0035307	0.00352853	9	60	0.341549
MGYG000000231	pan	MGYG000000231	EX_cpd00047_e0	Formate-e0 Exchange	10.3475	10.348	10.3477	9	70	0.381975
MGYG000000231	pan	MGYG000000231	EX_cpd00211_e0	Butyrate-e0 Exchange	7.96534	7.96546	7.96545	9	70	0.381975
MGYG000000231	pan	MGYG000000231	EX_cpd00141_e0	Propionate-e0 Exchange	0.0827332	0.0828359	0.0827591	9	70	0.381975
MGYG000000231	pan	MGYG000000231	EX_cpd00036_e0	Succinate-e0 Exchange	0.00394617	0.00394893	0.00394618	9	70	0.381975
MGYG000000231	pan	MGYG000000231	EX_cpd00047_e0	Formate-e0 Exchange	10.1176	10.118	10.1178	9	80	0.383372
MGYG000000231	pan	MGYG000000231	EX_cpd00211_e0	Butyrate-e0 Exchange	7.75515	7.75524	7.75523	9	80	0.383372
MGYG000000231	pan	MGYG000000231	EX_cpd00036_e0	Succinate-e0 Exchange	0.0039606	0.00396273	0.00396061	9	80	0.383372
MGYG000000231	pan	MGYG000000231	EX_cpd00047_e0	Formate-e0 Exchange	9.81602	9.84566	9.84548	9	90	0.357577
MGYG000000231	pan	MGYG000000231	EX_cpd00211_e0	Butyrate-e0 Exchange	7.71087	7.71095	7.71095	9	90	0.357577
MGYG000000231	pan	MGYG000000231	EX_cpd00036_e0	Succinate-e0 Exchange	0.00369411	0.00369711	0.00369412	9	90	0.357577
MGYG000000258	pan	MGYG000000258	EX_cpd00047_e0	Formate-e0 Exchange	6.56872	6.56899	6.56899	10	50	0.119611
MGYG000000258	pan	MGYG000000258	EX_cpd00029_e0	Acetate-e0 Exchange	3.34233	3.34255	3.34246	10	50	0.119611
MGYG000000258	pan	MGYG000000258	EX_cpd00363_e0	Ethanol-e0 Exchange	2.97716	2.97747	2.97742	10	50	0.119611
MGYG000000258	pan	MGYG000000258	EX_cpd00036_e0	Succinate-e0 Exchange	0.00123569	0.00127985	0.0012357	10	50	0.119611
MGYG000000258	pan	MGYG000000258	EX_cpd00047_e0	Formate-e0 Exchange	6.59546	6.5955	6.5955	10	60	0.121078
MGYG000000258	pan	MGYG000000258	EX_cpd00029_e0	Acetate-e0 Exchange	3.36094	3.36098	3.36097	10	60	0.121078
MGYG000000258	pan	MGYG000000258	EX_cpd00363_e0	Ethanol-e0 Exchange	2.98233	2.98238	2.98237	10	60	0.121078
MGYG000000258	pan	MGYG000000258	EX_cpd00036_e0	Succinate-e0 Exchange	0.00125086	0.00125252	0.00125086	10	60	0.121078
MGYG000000258	pan	MGYG000000258	EX_cpd00047_e0	Formate-e0 Exchange	11.5668	11.6117	11.6117	10	70	0.246983
MGYG000000258	pan	MGYG000000258	EX_cpd00029_e0	Acetate-e0 Exchange	5.69275	5.7376	5.69281	10	70	0.246983
MGYG000000258	pan	MGYG000000258	EX_cpd00363_e0	Ethanol-e0 Exchange	5.23966	5.28457	5.28455	10	70	0.246983
MGYG000000258	pan	MGYG000000258	EX_cpd00036_e0	Succinate-e0 Exchange	0.00255158	0.00256181	0.00255158	10	70	0.246983
MGYG000000258	pan	MGYG000000258	EX_cpd00047_e0	Formate-e0 Exchange	6.48255	6.48294	6.48293	10	80	0.135003
MGYG000000258	pan	MGYG000000258	EX_cpd00029_e0	Acetate-e0 Exchange	3.27564	3.27649	3.27639	10	80	0.135003
MGYG000000258	pan	MGYG000000258	EX_cpd00363_e0	Ethanol-e0 Exchange	2.91679	2.91754	2.91717	10	80	0.135003
MGYG000000258	pan	MGYG000000258	EX_cpd00036_e0	Succinate-e0 Exchange	0	0.000754073	0	10	80	0.135003
MGYG000000258	pan	MGYG000000258	EX_cpd00047_e0	Formate-e0 Exchange	11.5576	11.6032	11.6032	10	90	0.244127
MGYG000000258	pan	MGYG000000258	EX_cpd00029_e0	Acetate-e0 Exchange	5.67679	5.72227	5.67685	10	90	0.244127
MGYG000000258	pan	MGYG000000258	EX_cpd00363_e0	Ethanol-e0 Exchange	5.25614	5.30171	5.30169	10	90	0.244127
MGYG000000258	pan	MGYG000000258	EX_cpd00036_e0	Succinate-e0 Exchange	0.00252207	0.00254547	0.00252208	10	90	0.244127
MGYG000000258	pan	MGYG000000258	EX_cpd00047_e0	Formate-e0 Exchange	6.57069	6.57084	6.57084	1	50	0.119354
MGYG000000258	pan	MGYG000000258	EX_cpd00029_e0	Acetate-e0 Exchange	3.34372	3.34385	3.34379	1	50	0.119354
MGYG000000258	pan	MGYG000000258	EX_cpd00363_e0	Ethanol-e0 Exchange	2.97832	2.9785	2.97847	1	50	0.119354
MGYG000000258	pan	MGYG000000258	EX_cpd00036_e0	Succinate-e0 Exchange	0.00123304	0.0012588	0.00123305	1	50	0.119354
MGYG000000258	pan	MGYG000000258	EX_cpd00047_e0	Formate-e0 Exchange	6.57943	6.5796	6.57959	1	60	0.120234
MGYG000000258	pan	MGYG000000258	EX_cpd00029_e0	Acetate-e0 Exchange	3.35423	3.35437	3.35431	1	60	0.120234
MGYG000000258	pan	MGYG000000258	EX_cpd00363_e0	Ethanol-e0 Exchange	2.97471	2.9749	2.97487	1	60	0.120234
MGYG000000258	pan	MGYG000000258	EX_cpd00036_e0	Succinate-e0 Exchange	0.00124214	0.00125376	0.00124214	1	60	0.120234
MGYG000000258	pan	MGYG000000258	EX_cpd00047_e0	Formate-e0 Exchange	6.58744	6.58752	6.58752	1	70	0.122231
MGYG000000258	pan	MGYG000000258	EX_cpd00029_e0	Acetate-e0 Exchange	3.35515	3.35523	3.3552	1	70	0.122231
MGYG000000258	pan	MGYG000000258	EX_cpd00363_e0	Ethanol-e0 Exchange	2.97767	2.97777	2.97776	1	70	0.122231
MGYG000000258	pan	MGYG000000258	EX_cpd00036_e0	Succinate-e0 Exchange	0.00126277	0.0012661	0.00126277	1	70	0.122231
MGYG000000258	pan	MGYG000000258	EX_cpd00047_e0	Formate-e0 Exchange	6.47493	6.47524	6.47523	1	80	0.134932
MGYG000000258	pan	MGYG000000258	EX_cpd00029_e0	Acetate-e0 Exchange	3.27931	3.27954	3.27946	1	80	0.134932
MGYG000000258	pan	MGYG000000258	EX_cpd00363_e0	Ethanol-e0 Exchange	2.91445	2.9148	2.91475	1	80	0.134932
MGYG000000258	pan	MGYG000000258	EX_cpd00036_e0	Succinate-e0 Exchange	0.00139397	0.00141366	0.00139398	1	80	0.134932
MGYG000000258	pan	MGYG000000258	EX_cpd00047_e0	Formate-e0 Exchange	6.55503	6.55517	6.55517	1	90	0.119988
MGYG000000258	pan	MGYG000000258	EX_cpd00029_e0	Acetate-e0 Exchange	3.34241	3.34251	3.34248	1	90	0.119988
MGYG000000258	pan	MGYG000000258	EX_cpd00363_e0	Ethanol-e0 Exchange	2.98882	2.98899	2.98896	1	90	0.119988
MGYG000000258	pan	MGYG000000258	EX_cpd00036_e0	Succinate-e0 Exchange	0.00123959	0.001245	0.0012396	1	90	0.119988
MGYG000000258	pan	MGYG000000258	EX_cpd00047_e0	Formate-e0 Exchange	6.56044	6.56076	6.56076	2	50	0.12075
MGYG000000258	pan	MGYG000000258	EX_cpd00029_e0	Acetate-e0 Exchange	3.33636	3.33662	3.33651	2	50	0.12075
MGYG000000258	pan	MGYG000000258	EX_cpd00363_e0	Ethanol-e0 Exchange	2.97245	2.97282	2.97276	2	50	0.12075
MGYG000000258	pan	MGYG000000258	EX_cpd00036_e0	Succinate-e0 Exchange	0.00124746	0.0013004	0.00124747	2	50	0.12075
MGYG000000258	pan	MGYG000000258	EX_cpd00047_e0	Formate-e0 Exchange	6.55503	6.55517	6.55517	2	60	0.119988
MGYG000000258	pan	MGYG000000258	EX_cpd00029_e0	Acetate-e0 Exchange	3.34241	3.34251	3.34248	2	60	0.119988
MGYG000000258	pan	MGYG000000258	EX_cpd00363_e0	Ethanol-e0 Exchange	2.98882	2.98899	2.98896	2	60	0.119988
MGYG000000258	pan	MGYG000000258	EX_cpd00036_e0	Succinate-e0 Exchange	0.00123959	0.00124667	0.0012396	2	60	0.119988
MGYG000000258	pan	MGYG000000258	EX_cpd00047_e0	Formate-e0 Exchange	6.57161	6.57162	6.57162	2	70	0.121358
MGYG000000258	pan	MGYG000000258	EX_cpd00029_e0	Acetate-e0 Exchange	3.34859	3.34859	3.34859	2	70	0.121358
MGYG000000258	pan	MGYG000000258	EX_cpd00363_e0	Ethanol-e0 Exchange	2.97027	2.97028	2.97027	2	70	0.121358
MGYG000000258	pan	MGYG000000258	EX_cpd00036_e0	Succinate-e0 Exchange	0.00125375	0.00125457	0.00125375	2	70	0.121358
MGYG000000258	pan	MGYG000000258	EX_cpd00047_e0	Formate-e0 Exchange	6.68821	6.68949	6.68949	2	80	0.121357
MGYG000000258	pan	MGYG000000258	EX_cpd00029_e0	Acetate-e0 Exchange	3.36411	3.36538	3.36412	2	80	0.121357
MGYG000000258	pan	MGYG000000258	EX_cpd00363_e0	Ethanol-e0 Exchange	2.97009	2.97137	2.97136	2	80	0.121357
MGYG000000258	pan	MGYG000000258	EX_cpd00036_e0	Succinate-e0 Exchange	0.00125374	0.00125453	0.00125374	2	80	0.121357
MGYG000000258	pan	MGYG000000258	EX_cpd00047_e0	Formate-e0 Exchange	6.44822	6.44859	6.44858	2	90	0.13383
MGYG000000258	pan	MGYG000000258	EX_cpd00029_e0	Acetate-e0 Exchange	3.25925	3.25947	3.25942	2	90	0.13383
MGYG000000258	pan	MGYG000000258	EX_cpd00363_e0	Ethanol-e0 Exchange	2.92773	2.92814	2.92809	2	90	0.13383
MGYG000000258	pan	MGYG000000258	EX_cpd00036_e0	Succinate-e0 Exchange	0.00138259	0.0014278	0.00138259	2	90	0.13383
MGYG000000258	pan	MGYG000000258	EX_cpd00047_e0	Formate-e0 Exchange	6.56861	6.56887	6.56887	3	50	0.119628
MGYG000000258	pan	MGYG000000258	EX_cpd00029_e0	Acetate-e0 Exchange	3.34224	3.34246	3.34237	3	50	0.119628
MGYG000000258	pan	MGYG000000258	EX_cpd00363_e0	Ethanol-e0 Exchange	2.9771	2.9774	2.97735	3	50	0.119628
MGYG000000258	pan	MGYG000000258	EX_cpd00036_e0	Succinate-e0 Exchange	0.00123587	0.00127882	0.00123587	3	50	0.119628
MGYG000000258	pan	MGYG000000258	EX_cpd00047_e0	Formate-e0 Exchange	6.57131	6.57144	6.57144	3	60	0.121383
MGYG000000258	pan	MGYG000000258	EX_cpd00029_e0	Acetate-e0 Exchange	3.3484	3.34851	3.34846	3	60	0.121383
MGYG000000258	pan	MGYG000000258	EX_cpd00363_e0	Ethanol-e0 Exchange	2.97004	2.97019	2.97017	3	60	0.121383
MGYG000000258	pan	MGYG000000258	EX_cpd00036_e0	Succinate-e0 Exchange	0.00125401	0.00126045	0.00125401	3	60	0.121383
MGYG000000258	pan	MGYG000000258	EX_cpd00047_e0	Formate-e0 Exchange	6.5797	6.57975	6.57974	3	70	0.120213
MGYG000000258	pan	MGYG000000258	EX_cpd00029_e0	Acetate-e0 Exchange	3.3544	3.35444	3.35442	3	70	0.120213
MGYG000000258	pan	MGYG000000258	EX_cpd00363_e0	Ethanol-e0 Exchange	2.97491	2.97497	2.97496	3	70	0.120213
MGYG000000258	pan	MGYG000000258	EX_cpd00036_e0	Succinate-e0 Exchange	0.00124192	0.00124372	0.00124192	3	70	0.120213
MGYG000000258	pan	MGYG000000258	EX_cpd00047_e0	Formate-e0 Exchange	6.5797	6.57975	6.57974	3	80	0.120213
MGYG000000258	pan	MGYG000000258	EX_cpd00029_e0	Acetate-e0 Exchange	3.3544	3.35444	3.35442	3	80	0.120213
MGYG000000258	pan	MGYG000000258	EX_cpd00363_e0	Ethanol-e0 Exchange	2.97491	2.97497	2.97496	3	80	0.120213
MGYG000000258	pan	MGYG000000258	EX_cpd00036_e0	Succinate-e0 Exchange	0.00124192	0.00124372	0.00124192	3	80	0.120213
MGYG000000258	pan	MGYG000000258	EX_cpd11640_e0	H2-e0 Exchange	5.77259	11.9809	5.7727	3	90	0.167605
MGYG000000258	pan	MGYG000000258	EX_cpd00047_e0	Formate-e0 Exchange	0	6.20821	6.2082	3	90	0.167605
MGYG000000258	pan	MGYG000000258	EX_cpd00029_e0	Acetate-e0 Exchange	5.89097	5.89114	5.89113	3	90	0.167605
MGYG000000258	pan	MGYG000000258	EX_cpd00036_e0	Succinate-e0 Exchange	0.00173152	0.00175972	0.00173152	3	90	0.167605
MGYG000000258	pan	MGYG000000258	EX_cpd00047_e0	Formate-e0 Exchange	6.54397	6.54397	6.54397	4	50	0.119401
MGYG000000258	pan	MGYG000000258	EX_cpd00029_e0	Acetate-e0 Exchange	3.33028	3.33029	3.33028	4	50	0.119401
MGYG000000258	pan	MGYG000000258	EX_cpd00363_e0	Ethanol-e0 Exchange	2.99154	2.99155	2.99155	4	50	0.119401
MGYG000000258	pan	MGYG000000258	EX_cpd00036_e0	Succinate-e0 Exchange	0.00123353	0.00123412	0.00123353	4	50	0.119401
MGYG000000258	pan	MGYG000000258	EX_cpd00047_e0	Formate-e0 Exchange	11.705	11.7051	11.7051	4	60	0.247367
MGYG000000258	pan	MGYG000000258	EX_cpd00029_e0	Acetate-e0 Exchange	5.60234	5.60248	5.60242	4	60	0.247367
MGYG000000258	pan	MGYG000000258	EX_cpd00363_e0	Ethanol-e0 Exchange	5.41916	5.41935	5.41932	4	60	0.247367
MGYG000000258	pan	MGYG000000258	EX_cpd00036_e0	Succinate-e0 Exchange	0.00255555	0.00258207	0.00255555	4	60	0.247367
MGYG000000258	pan	MGYG000000258	EX_cpd00047_e0	Formate-e0 Exchange	6.57161	6.57162	6.57162	4	70	0.121358
MGYG000000258	pan	MGYG000000258	EX_cpd00029_e0	Acetate-e0 Exchange	3.34859	3.34859	3.34859	4	70	0.121358
MGYG000000258	pan	MGYG000000258	EX_cpd00363_e0	Ethanol-e0 Exchange	2.97027	2.97028	2.97027	4	70	0.121358
MGYG000000258	pan	MGYG000000258	EX_cpd00036_e0	Succinate-e0 Exchange	0.00125375	0.00125457	0.00125375	4	70	0.121358
MGYG000000258	pan	MGYG000000258	EX_cpd00047_e0	Formate-e0 Exchange	6.5797	6.57975	6.57974	4	80	0.120213
MGYG000000258	pan	MGYG000000258	EX_cpd00029_e0	Acetate-e0 Exchange	3.3544	3.35444	3.35442	4	80	0.120213
MGYG000000258	pan	MGYG000000258	EX_cpd00363_e0	Ethanol-e0 Exchange	2.97491	2.97497	2.97496	4	80	0.120213
MGYG000000258	pan	MGYG000000258	EX_cpd00036_e0	Succinate-e0 Exchange	0.00124192	0.00124372	0.00124192	4	80	0.120213
MGYG000000258	pan	MGYG000000258	EX_cpd00047_e0	Formate-e0 Exchange	6.5376	6.53781	6.53781	4	90	0.122666
MGYG000000258	pan	MGYG000000258	EX_cpd00029_e0	Acetate-e0 Exchange	3.37186	3.372	3.37196	4	90	0.122666
MGYG000000258	pan	MGYG000000258	EX_cpd00363_e0	Ethanol-e0 Exchange	3.01927	3.01952	3.01948	4	90	0.122666
MGYG000000258	pan	MGYG000000258	EX_cpd00036_e0	Succinate-e0 Exchange	0.00126725	0.00128156	0.00126726	4	90	0.122666
MGYG000000258	pan	MGYG000000258	EX_cpd00047_e0	Formate-e0 Exchange	6.5797	6.57975	6.57974	5	50	0.120213
MGYG000000258	pan	MGYG000000258	EX_cpd00029_e0	Acetate-e0 Exchange	3.3544	3.35444	3.35442	5	50	0.120213
MGYG000000258	pan	MGYG000000258	EX_cpd00363_e0	Ethanol-e0 Exchange	2.97491	2.97497	2.97496	5	50	0.120213
MGYG000000258	pan	MGYG000000258	EX_cpd00036_e0	Succinate-e0 Exchange	0.00124192	0.00124426	0.00124192	5	50	0.120213
MGYG000000258	pan	MGYG000000258	EX_cpd00047_e0	Formate-e0 Exchange	11.5756	11.6207	11.6207	5	60	0.245826
MGYG000000258	pan	MGYG000000258	EX_cpd00029_e0	Acetate-e0 Exchange	5.69875	5.74381	5.69877	5	60	0.245826
MGYG000000258	pan	MGYG000000258	EX_cpd00363_e0	Ethanol-e0 Exchange	5.24642	5.2915	5.29149	5	60	0.245826
MGYG000000258	pan	MGYG000000258	EX_cpd00036_e0	Succinate-e0 Exchange	0.00253963	0.00254389	0.00253963	5	60	0.245826
MGYG000000258	pan	MGYG000000258	EX_cpd00047_e0	Formate-e0 Exchange	6.55503	6.55517	6.55517	5	70	0.119988
MGYG000000258	pan	MGYG000000258	EX_cpd00029_e0	Acetate-e0 Exchange	3.34241	3.34251	3.34248	5	70	0.119988
MGYG000000258	pan	MGYG000000258	EX_cpd00363_e0	Ethanol-e0 Exchange	2.98882	2.98899	2.98896	5	70	0.119988
MGYG000000258	pan	MGYG000000258	EX_cpd00036_e0	Succinate-e0 Exchange	0.00123959	0.001245	0.0012396	5	70	0.119988
MGYG000000258	pan	MGYG000000258	EX_cpd00047_e0	Formate-e0 Exchange	6.57594	6.57606	6.57606	5	80	0.120732
MGYG000000258	pan	MGYG000000258	EX_cpd00029_e0	Acetate-e0 Exchange	3.35172	3.35182	3.35178	5	80	0.120732
MGYG000000258	pan	MGYG000000258	EX_cpd00363_e0	Ethanol-e0 Exchange	2.97277	2.97286	2.97283	5	80	0.120732
MGYG000000258	pan	MGYG000000258	EX_cpd00036_e0	Succinate-e0 Exchange	0.00124728	0.00125197	0.00124728	5	80	0.120732
MGYG000000258	pan	MGYG000000258	EX_cpd00047_e0	Formate-e0 Exchange	6.46726	6.46771	6.4677	5	90	0.133475
MGYG000000258	pan	MGYG000000258	EX_cpd00029_e0	Acetate-e0 Exchange	3.27772	3.278	3.27794	5	90	0.133475
MGYG000000258	pan	MGYG000000258	EX_cpd00363_e0	Ethanol-e0 Exchange	2.9292	2.92971	2.92965	5	90	0.133475
MGYG000000258	pan	MGYG000000258	EX_cpd00036_e0	Succinate-e0 Exchange	0.00137892	0.00139208	0.00137893	5	90	0.133475
MGYG000000258	pan	MGYG000000258	EX_cpd00047_e0	Formate-e0 Exchange	6.57131	6.57144	6.57144	6	50	0.121383
MGYG000000258	pan	MGYG000000258	EX_cpd00029_e0	Acetate-e0 Exchange	3.3484	3.34851	3.34846	6	50	0.121383
MGYG000000258	pan	MGYG000000258	EX_cpd00363_e0	Ethanol-e0 Exchange	2.97004	2.97019	2.97017	6	50	0.121383
MGYG000000258	pan	MGYG000000258	EX_cpd00036_e0	Succinate-e0 Exchange	0.00125401	0.0012649	0.00125401	6	50	0.121383
MGYG000000258	pan	MGYG000000258	EX_cpd00047_e0	Formate-e0 Exchange	6.56053	6.5606	6.5606	6	60	0.120771
MGYG000000258	pan	MGYG000000258	EX_cpd00029_e0	Acetate-e0 Exchange	3.33636	3.33643	3.3364	6	60	0.120771
MGYG000000258	pan	MGYG000000258	EX_cpd00363_e0	Ethanol-e0 Exchange	2.9726	2.97269	2.97267	6	60	0.120771
MGYG000000258	pan	MGYG000000258	EX_cpd00036_e0	Succinate-e0 Exchange	0.00124768	0.0012609	0.00124769	6	60	0.120771
MGYG000000258	pan	MGYG000000258	EX_cpd00047_e0	Formate-e0 Exchange	6.57161	6.57162	6.57162	6	70	0.121358
MGYG000000258	pan	MGYG000000258	EX_cpd00029_e0	Acetate-e0 Exchange	3.34859	3.34859	3.34859	6	70	0.121358
MGYG000000258	pan	MGYG000000258	EX_cpd00363_e0	Ethanol-e0 Exchange	2.97027	2.97028	2.97027	6	70	0.121358
MGYG000000258	pan	MGYG000000258	EX_cpd00036_e0	Succinate-e0 Exchange	0.00125375	0.00125459	0.00125375	6	70	0.121358
MGYG000000258	pan	MGYG000000258	EX_cpd00047_e0	Formate-e0 Exchange	6.57069	6.57084	6.57084	6	80	0.119354
MGYG000000258	pan	MGYG000000258	EX_cpd00029_e0	Acetate-e0 Exchange	3.34372	3.34385	3.34379	6	80	0.119354
MGYG000000258	pan	MGYG000000258	EX_cpd00363_e0	Ethanol-e0 Exchange	2.97832	2.9785	2.97847	6	80	0.119354
MGYG000000258	pan	MGYG000000258	EX_cpd00036_e0	Succinate-e0 Exchange	0.00123304	0.00125899	0.00123305	6	80	0.119354
MGYG000000258	pan	MGYG000000258	EX_cpd00047_e0	Formate-e0 Exchange	6.54758	6.54771	6.5477	6	90	0.121139
MGYG000000258	pan	MGYG000000258	EX_cpd00029_e0	Acetate-e0 Exchange	3.33691	3.337	3.33697	6	90	0.121139
MGYG000000258	pan	MGYG000000258	EX_cpd00363_e0	Ethanol-e0 Exchange	2.98377	2.98392	2.9839	6	90	0.121139
MGYG000000258	pan	MGYG000000258	EX_cpd00036_e0	Succinate-e0 Exchange	0.00125149	0.00125646	0.00125149	6	90	0.121139
MGYG000000258	pan	MGYG000000258	EX_cpd00047_e0	Formate-e0 Exchange	6.56072	6.56084	6.56084	7	50	0.122875
MGYG000000258	pan	MGYG000000258	EX_cpd00029_e0	Acetate-e0 Exchange	3.38308	3.38319	3.38314	7	50	0.122875
MGYG000000258	pan	MGYG000000258	EX_cpd00363_e0	Ethanol-e0 Exchange	3.00622	3.00637	3.00635	7	50	0.122875
MGYG000000258	pan	MGYG000000258	EX_cpd00036_e0	Succinate-e0 Exchange	0.00126942	0.00127796	0.00126942	7	50	0.122875
MGYG000000258	pan	MGYG000000258	EX_cpd00047_e0	Formate-e0 Exchange	6.56258	6.56263	6.56263	7	60	0.120491
MGYG000000258	pan	MGYG000000258	EX_cpd00029_e0	Acetate-e0 Exchange	3.33784	3.33788	3.33786	7	60	0.120491
MGYG000000258	pan	MGYG000000258	EX_cpd00363_e0	Ethanol-e0 Exchange	2.97377	2.97383	2.97382	7	60	0.120491
MGYG000000258	pan	MGYG000000258	EX_cpd00036_e0	Succinate-e0 Exchange	0.00124479	0.00125342	0.00124479	7	60	0.120491
MGYG000000258	pan	MGYG000000258	EX_cpd00363_e0	Ethanol-e0 Exchange	5.77437	5.95414	5.7756	7	70	0.121939
MGYG000000258	pan	MGYG000000258	EX_cpd00047_e0	Formate-e0 Exchange	0.59482	0.953315	0.952095	7	70	0.121939
MGYG000000258	pan	MGYG000000258	EX_cpd00029_e0	Acetate-e0 Exchange	0.359298	0.538754	0.537935	7	70	0.121939
MGYG000000258	pan	MGYG000000258	EX_cpd00036_e0	Succinate-e0 Exchange	0.00125974	0.00127196	0.00125975	7	70	0.121939
MGYG000000258	pan	MGYG000000258	EX_cpd00047_e0	Formate-e0 Exchange	6.45474	6.4549	6.4549	7	80	0.135449
MGYG000000258	pan	MGYG000000258	EX_cpd00029_e0	Acetate-e0 Exchange	3.26842	3.26852	3.26849	7	80	0.135449
MGYG000000258	pan	MGYG000000258	EX_cpd00363_e0	Ethanol-e0 Exchange	2.92089	2.92099	2.92097	7	80	0.135449
MGYG000000258	pan	MGYG000000258	EX_cpd00036_e0	Succinate-e0 Exchange	0.00139932	0.00140396	0.00139933	7	80	0.135449
MGYG000000258	pan	MGYG000000258	EX_cpd00047_e0	Formate-e0 Exchange	6.57069	6.57084	6.57084	7	90	0.119354
MGYG000000258	pan	MGYG000000258	EX_cpd00029_e0	Acetate-e0 Exchange	3.34372	3.34385	3.34379	7	90	0.119354
MGYG000000258	pan	MGYG000000258	EX_cpd00363_e0	Ethanol-e0 Exchange	2.97832	2.9785	2.97847	7	90	0.119354
MGYG000000258	pan	MGYG000000258	EX_cpd00036_e0	Succinate-e0 Exchange	0.00123304	0.00125862	0.00123305	7	90	0.119354
MGYG000000258	pan	MGYG000000258	EX_cpd00047_e0	Formate-e0 Exchange	6.57161	6.57162	6.57162	8	50	0.121358
MGYG000000258	pan	MGYG000000258	EX_cpd00029_e0	Acetate-e0 Exchange	3.34859	3.34859	3.34859	8	50	0.121358
MGYG000000258	pan	MGYG000000258	EX_cpd00363_e0	Ethanol-e0 Exchange	2.97027	2.97028	2.97027	8	50	0.121358
MGYG000000258	pan	MGYG000000258	EX_cpd00036_e0	Succinate-e0 Exchange	0.00125375	0.00125457	0.00125375	8	50	0.121358
MGYG000000258	pan	MGYG000000258	EX_cpd00047_e0	Formate-e0 Exchange	6.56045	6.56076	6.56076	8	60	0.12075
MGYG000000258	pan	MGYG000000258	EX_cpd00029_e0	Acetate-e0 Exchange	3.33636	3.33662	3.33651	8	60	0.12075
MGYG000000258	pan	MGYG000000258	EX_cpd00363_e0	Ethanol-e0 Exchange	2.97245	2.97282	2.97276	8	60	0.12075
MGYG000000258	pan	MGYG000000258	EX_cpd00036_e0	Succinate-e0 Exchange	0.00124746	0.0013004	0.00124747	8	60	0.12075
MGYG000000258	pan	MGYG000000258	EX_cpd00047_e0	Formate-e0 Exchange	6.57161	6.57162	6.57162	8	70	0.121358
MGYG000000258	pan	MGYG000000258	EX_cpd00029_e0	Acetate-e0 Exchange	3.34859	3.34859	3.34859	8	70	0.121358
MGYG000000258	pan	MGYG000000258	EX_cpd00363_e0	Ethanol-e0 Exchange	2.97027	2.97028	2.97027	8	70	0.121358
MGYG000000258	pan	MGYG000000258	EX_cpd00036_e0	Succinate-e0 Exchange	0.00125375	0.00125457	0.00125375	8	70	0.121358
MGYG000000258	pan	MGYG000000258	EX_cpd00047_e0	Formate-e0 Exchange	6.54551	6.54579	6.54578	8	80	0.119127
MGYG000000258	pan	MGYG000000258	EX_cpd00029_e0	Acetate-e0 Exchange	3.3315	3.33168	3.33163	8	80	0.119127
MGYG000000258	pan	MGYG000000258	EX_cpd00363_e0	Ethanol-e0 Exchange	2.99248	2.9928	2.99275	8	80	0.119127
MGYG000000258	pan	MGYG000000258	EX_cpd00036_e0	Succinate-e0 Exchange	0.00123069	0.00127688	0.0012307	8	80	0.119127
MGYG000000258	pan	MGYG000000258	EX_cpd00047_e0	Formate-e0 Exchange	6.54758	6.54771	6.5477	8	90	0.121139
MGYG000000258	pan	MGYG000000258	EX_cpd00029_e0	Acetate-e0 Exchange	3.33691	3.337	3.33697	8	90	0.121139
MGYG000000258	pan	MGYG000000258	EX_cpd00363_e0	Ethanol-e0 Exchange	2.98377	2.98392	2.9839	8	90	0.121139
MGYG000000258	pan	MGYG000000258	EX_cpd00036_e0	Succinate-e0 Exchange	0.00125149	0.00125646	0.00125149	8	90	0.121139
MGYG000000258	pan	MGYG000000258	EX_cpd00047_e0	Formate-e0 Exchange	6.54727	6.54754	6.54754	9	50	0.121165
MGYG000000258	pan	MGYG000000258	EX_cpd00029_e0	Acetate-e0 Exchange	3.33671	3.3369	3.33685	9	50	0.121165
MGYG000000258	pan	MGYG000000258	EX_cpd00363_e0	Ethanol-e0 Exchange	2.98351	2.98384	2.98379	9	50	0.121165
MGYG000000258	pan	MGYG000000258	EX_cpd00036_e0	Succinate-e0 Exchange	0.00125174	0.0012657	0.00125175	9	50	0.121165
MGYG000000258	pan	MGYG000000258	EX_cpd00047_e0	Formate-e0 Exchange	6.56045	6.56076	6.56076	9	60	0.12075
MGYG000000258	pan	MGYG000000258	EX_cpd00029_e0	Acetate-e0 Exchange	3.33636	3.33662	3.33651	9	60	0.12075
MGYG000000258	pan	MGYG000000258	EX_cpd00363_e0	Ethanol-e0 Exchange	2.97245	2.97282	2.97276	9	60	0.12075
MGYG000000258	pan	MGYG000000258	EX_cpd00036_e0	Succinate-e0 Exchange	0.00124746	0.0013004	0.00124747	9	60	0.12075
MGYG000000258	pan	MGYG000000258	EX_cpd00047_e0	Formate-e0 Exchange	6.57069	6.57084	6.57084	9	70	0.119354
MGYG000000258	pan	MGYG000000258	EX_cpd00029_e0	Acetate-e0 Exchange	3.34372	3.34385	3.34379	9	70	0.119354
MGYG000000258	pan	MGYG000000258	EX_cpd00363_e0	Ethanol-e0 Exchange	2.97832	2.9785	2.97847	9	70	0.119354
MGYG000000258	pan	MGYG000000258	EX_cpd00036_e0	Succinate-e0 Exchange	0.00123304	0.0012588	0.00123305	9	70	0.119354
MGYG000000258	pan	MGYG000000258	EX_cpd00047_e0	Formate-e0 Exchange	6.5797	6.57975	6.57974	9	80	0.120213
MGYG000000258	pan	MGYG000000258	EX_cpd00029_e0	Acetate-e0 Exchange	3.3544	3.35444	3.35442	9	80	0.120213
MGYG000000258	pan	MGYG000000258	EX_cpd00363_e0	Ethanol-e0 Exchange	2.97491	2.97497	2.97496	9	80	0.120213
MGYG000000258	pan	MGYG000000258	EX_cpd00036_e0	Succinate-e0 Exchange	0.00124192	0.00124594	0.00124192	9	80	0.120213
MGYG000000258	pan	MGYG000000258	EX_cpd00047_e0	Formate-e0 Exchange	11.5756	11.6207	11.6207	9	90	0.245826
MGYG000000258	pan	MGYG000000258	EX_cpd00029_e0	Acetate-e0 Exchange	5.69875	5.7438	5.69877	9	90	0.245826
MGYG000000258	pan	MGYG000000258	EX_cpd00363_e0	Ethanol-e0 Exchange	5.24642	5.2915	5.29149	9	90	0.245826
MGYG000000258	pan	MGYG000000258	EX_cpd00036_e0	Succinate-e0 Exchange	0.00253963	0.0025416	0.00253963	9	90	0.245826
MGYG000000262	pan	MGYG000000262	EX_cpd11640_e0	H2-e0 Exchange	21.723	21.8211	21.8211	10	60	0.546207
MGYG000000262	pan	MGYG000000262	EX_cpd00029_e0	Acetate-e0 Exchange	11.535	11.6331	11.5351	10	60	0.546207
MGYG000000262	pan	MGYG000000262	EX_cpd11640_e0	H2-e0 Exchange	21.4229	21.4818	21.4817	10	70	0.561055
MGYG000000262	pan	MGYG000000262	EX_cpd00029_e0	Acetate-e0 Exchange	11.4487	11.5076	11.4489	10	70	0.561055
MGYG000000262	pan	MGYG000000262	EX_cpd11640_e0	H2-e0 Exchange	21.6186	21.6189	21.6188	10	80	0.538473
MGYG000000262	pan	MGYG000000262	EX_cpd00029_e0	Acetate-e0 Exchange	11.5266	11.5268	11.5268	10	80	0.538473
MGYG000000262	pan	MGYG000000262	EX_cpd00211_e0	Butyrate-e0 Exchange	0	0.000116781	0	10	80	0.538473
MGYG000000262	pan	MGYG000000262	EX_cpd00047_e0	Formate-e0 Exchange	0	0.000103247	0	10	80	0.538473
MGYG000000262	pan	MGYG000000262	EX_cpd11640_e0	H2-e0 Exchange	21.42	21.4343	21.4203	10	90	0.552214
MGYG000000262	pan	MGYG000000262	EX_cpd00029_e0	Acetate-e0 Exchange	11.3955	11.3959	11.3958	10	90	0.552214
MGYG000000262	pan	MGYG000000262	EX_cpd00047_e0	Formate-e0 Exchange	0	0.0139976	0.0138759	10	90	0.552214
MGYG000000262	pan	MGYG000000262	EX_cpd00211_e0	Butyrate-e0 Exchange	0	0.000138286	0	10	90	0.552214
MGYG000000262	pan	MGYG000000262	EX_cpd11640_e0	H2-e0 Exchange	22.1963	22.2314	22.2314	1	60	0.549076
MGYG000000262	pan	MGYG000000262	EX_cpd00029_e0	Acetate-e0 Exchange	11.5473	11.5823	11.5474	1	60	0.549076
MGYG000000262	pan	MGYG000000262	EX_cpd11640_e0	H2-e0 Exchange	21.7299	21.7302	21.7301	1	70	0.548474
MGYG000000262	pan	MGYG000000262	EX_cpd00029_e0	Acetate-e0 Exchange	11.6691	11.6693	11.6693	1	70	0.548474
MGYG000000262	pan	MGYG000000262	EX_cpd00211_e0	Butyrate-e0 Exchange	0	0.000116793	0	1	70	0.548474
MGYG000000262	pan	MGYG000000262	EX_cpd00047_e0	Formate-e0 Exchange	0	0.000102882	0	1	70	0.548474
MGYG000000262	pan	MGYG000000262	EX_cpd11640_e0	H2-e0 Exchange	21.6909	21.7856	21.7855	1	80	0.550555
MGYG000000262	pan	MGYG000000262	EX_cpd00029_e0	Acetate-e0 Exchange	11.5854	11.6801	11.5856	1	80	0.550555
MGYG000000262	pan	MGYG000000262	EX_cpd11640_e0	H2-e0 Exchange	21.8267	21.886	21.8859	1	90	0.561767
MGYG000000262	pan	MGYG000000262	EX_cpd00029_e0	Acetate-e0 Exchange	11.865	11.9242	11.8652	1	90	0.561767
MGYG000000262	pan	MGYG000000262	EX_cpd00211_e0	Butyrate-e0 Exchange	0	0.000110039	0	1	90	0.561767
MGYG000000262	pan	MGYG000000262	EX_cpd11640_e0	H2-e0 Exchange	22.1963	22.2314	22.2314	2	60	0.549076
MGYG000000262	pan	MGYG000000262	EX_cpd00029_e0	Acetate-e0 Exchange	11.5473	11.5823	11.5474	2	60	0.549076
MGYG000000262	pan	MGYG000000262	EX_cpd11640_e0	H2-e0 Exchange	21.7251	21.8235	21.8234	2	70	0.546128
MGYG000000262	pan	MGYG000000262	EX_cpd00029_e0	Acetate-e0 Exchange	11.5357	11.6341	11.536	2	70	0.546128
MGYG000000262	pan	MGYG000000262	EX_cpd11640_e0	H2-e0 Exchange	21.5684	21.6139	21.6139	2	80	0.532545
MGYG000000262	pan	MGYG000000262	EX_cpd00029_e0	Acetate-e0 Exchange	11.6061	11.6516	11.6061	2	80	0.532545
MGYG000000262	pan	MGYG000000262	EX_cpd11640_e0	H2-e0 Exchange	21.336	21.4297	21.4297	2	90	0.538045
MGYG000000262	pan	MGYG000000262	EX_cpd00029_e0	Acetate-e0 Exchange	11.4575	11.5512	11.4575	2	90	0.538045
MGYG000000262	pan	MGYG000000262	EX_cpd11640_e0	H2-e0 Exchange	22.1473	22.148	22.1478	3	60	0.52735
MGYG000000262	pan	MGYG000000262	EX_cpd00029_e0	Acetate-e0 Exchange	11.5143	11.5147	11.5146	3	60	0.52735
MGYG000000262	pan	MGYG000000262	EX_cpd00047_e0	Formate-e0 Exchange	0	0.000114963	0	3	60	0.52735
MGYG000000262	pan	MGYG000000262	EX_cpd11640_e0	H2-e0 Exchange	21.7744	21.7747	21.7746	3	70	0.547044
MGYG000000262	pan	MGYG000000262	EX_cpd00029_e0	Acetate-e0 Exchange	11.6851	11.6853	11.6853	3	70	0.547044
MGYG000000262	pan	MGYG000000262	EX_cpd11640_e0	H2-e0 Exchange	21.3618	21.462	21.362	3	80	0.535201
MGYG000000262	pan	MGYG000000262	EX_cpd00029_e0	Acetate-e0 Exchange	11.3034	11.3038	11.3037	3	80	0.535201
MGYG000000262	pan	MGYG000000262	EX_cpd00363_e0	Ethanol-e0 Exchange	0	0.0999166	0.0998428	3	80	0.535201
MGYG000000262	pan	MGYG000000262	EX_cpd00211_e0	Butyrate-e0 Exchange	0	0.000146982	0	3	80	0.535201
MGYG000000262	pan	MGYG000000262	EX_cpd00047_e0	Formate-e0 Exchange	0	0.000129845	0	3	80	0.535201
MGYG000000262	pan	MGYG000000262	EX_cpd11640_e0	H2-e0 Exchange	21.6916	21.7466	21.7466	3	90	0.552996
MGYG000000262	pan	MGYG000000262	EX_cpd00029_e0	Acetate-e0 Exchange	11.5763	11.6313	11.5763	3	90	0.552996
MGYG000000262	pan	MGYG000000262	EX_cpd11640_e0	H2-e0 Exchange	22.272	22.3059	22.3057	4	60	0.546597
MGYG000000262	pan	MGYG000000262	EX_cpd00029_e0	Acetate-e0 Exchange	11.5777	11.6113	11.5779	4	60	0.546597
MGYG000000262	pan	MGYG000000262	EX_cpd11640_e0	H2-e0 Exchange	21.7364	21.7365	21.7365	4	70	0.546907
MGYG000000262	pan	MGYG000000262	EX_cpd00029_e0	Acetate-e0 Exchange	11.6613	11.6614	11.6614	4	70	0.546907
MGYG000000262	pan	MGYG000000262	EX_cpd11640_e0	H2-e0 Exchange	21.5303	21.6237	21.6236	4	80	0.53732
MGYG000000262	pan	MGYG000000262	EX_cpd00029_e0	Acetate-e0 Exchange	11.3982	11.4914	11.3984	4	80	0.53732
MGYG000000262	pan	MGYG000000262	EX_cpd00047_e0	Formate-e0 Exchange	0	0.000350168	0	4	80	0.53732
MGYG000000262	pan	MGYG000000262	EX_cpd11640_e0	H2-e0 Exchange	21.58	21.5805	21.5803	4	90	0.557344
MGYG000000262	pan	MGYG000000262	EX_cpd00029_e0	Acetate-e0 Exchange	11.6961	11.6964	11.6964	4	90	0.557344
MGYG000000262	pan	MGYG000000262	EX_cpd00211_e0	Butyrate-e0 Exchange	0	0.000140707	0	4	90	0.557344
MGYG000000262	pan	MGYG000000262	EX_cpd11640_e0	H2-e0 Exchange	21.6144	21.8423	21.6146	5	60	0.523012
MGYG000000262	pan	MGYG000000262	EX_cpd00029_e0	Acetate-e0 Exchange	11.2401	11.2403	11.2402	5	60	0.523012
MGYG000000262	pan	MGYG000000262	EX_cpd00363_e0	Ethanol-e0 Exchange	0	0.227705	0.227688	5	60	0.523012
MGYG000000262	pan	MGYG000000262	EX_cpd11640_e0	H2-e0 Exchange	21.3502	21.3504	21.3503	5	70	0.560675
MGYG000000262	pan	MGYG000000262	EX_cpd00029_e0	Acetate-e0 Exchange	11.5328	11.5329	11.5329	5	70	0.560675
MGYG000000262	pan	MGYG000000262	EX_cpd11640_e0	H2-e0 Exchange	21.4155	21.4156	21.4156	5	80	0.536982
MGYG000000262	pan	MGYG000000262	EX_cpd00029_e0	Acetate-e0 Exchange	11.6061	11.6062	11.6062	5	80	0.536982
MGYG000000262	pan	MGYG000000262	EX_cpd11640_e0	H2-e0 Exchange	21.102	21.2687	21.1023	5	90	0.545399
MGYG000000262	pan	MGYG000000262	EX_cpd00029_e0	Acetate-e0 Exchange	11.2773	11.2777	11.2775	5	90	0.545399
MGYG000000262	pan	MGYG000000262	EX_cpd00363_e0	Ethanol-e0 Exchange	0	0.166262	0.166238	5	90	0.545399
MGYG000000262	pan	MGYG000000262	EX_cpd00211_e0	Butyrate-e0 Exchange	0	0.000139257	0	5	90	0.545399
MGYG000000262	pan	MGYG000000262	EX_cpd00047_e0	Formate-e0 Exchange	0	0.000122219	0	5	90	0.545399
MGYG000000262	pan	MGYG000000262	EX_cpd11640_e0	H2-e0 Exchange	22.1963	22.2314	22.2314	6	60	0.549076
MGYG000000262	pan	MGYG000000262	EX_cpd00029_e0	Acetate-e0 Exchange	11.5473	11.5823	11.5474	6	60	0.549076
MGYG000000262	pan	MGYG000000262	EX_cpd11640_e0	H2-e0 Exchange	21.7274	21.7278	21.7276	6	70	0.548553
MGYG000000262	pan	MGYG000000262	EX_cpd00029_e0	Acetate-e0 Exchange	11.6682	11.6684	11.6684	6	70	0.548553
MGYG000000262	pan	MGYG000000262	EX_cpd00211_e0	Butyrate-e0 Exchange	0	0.000111016	0	6	70	0.548553
MGYG000000262	pan	MGYG000000262	EX_cpd11640_e0	H2-e0 Exchange	21.717	21.8184	21.8182	6	80	0.551565
MGYG000000262	pan	MGYG000000262	EX_cpd00029_e0	Acetate-e0 Exchange	11.5685	11.6696	11.5688	6	80	0.551565
MGYG000000262	pan	MGYG000000262	EX_cpd00047_e0	Formate-e0 Exchange	0	0.000410049	0	6	80	0.551565
MGYG000000262	pan	MGYG000000262	EX_cpd00211_e0	Butyrate-e0 Exchange	0	0.000139879	0	6	80	0.551565
MGYG000000262	pan	MGYG000000262	EX_cpd11640_e0	H2-e0 Exchange	21.6707	21.6707	21.6707	6	90	0.555294
MGYG000000262	pan	MGYG000000262	EX_cpd00029_e0	Acetate-e0 Exchange	11.5805	11.5805	11.5805	6	90	0.555294
MGYG000000262	pan	MGYG000000262	EX_cpd11640_e0	H2-e0 Exchange	21.7579	21.8575	21.8574	7	60	0.548316
MGYG000000262	pan	MGYG000000262	EX_cpd00029_e0	Acetate-e0 Exchange	11.607	11.7066	11.6073	7	60	0.548316
MGYG000000262	pan	MGYG000000262	EX_cpd00211_e0	Butyrate-e0 Exchange	0	0.000145615	0	7	60	0.548316
MGYG000000262	pan	MGYG000000262	EX_cpd00047_e0	Formate-e0 Exchange	0	0.000128388	0	7	60	0.548316
MGYG000000262	pan	MGYG000000262	EX_cpd11640_e0	H2-e0 Exchange	21.8278	21.8802	21.8801	7	70	0.547355
MGYG000000262	pan	MGYG000000262	EX_cpd00029_e0	Acetate-e0 Exchange	11.6137	11.6661	11.6137	7	70	0.547355
MGYG000000262	pan	MGYG000000262	EX_cpd11640_e0	H2-e0 Exchange	21.637	21.6856	21.6855	7	80	0.538814
MGYG000000262	pan	MGYG000000262	EX_cpd00029_e0	Acetate-e0 Exchange	11.4671	11.5157	11.4673	7	80	0.538814
MGYG000000262	pan	MGYG000000262	EX_cpd11640_e0	H2-e0 Exchange	21.6255	21.6257	21.6256	7	90	0.556816
MGYG000000262	pan	MGYG000000262	EX_cpd00029_e0	Acetate-e0 Exchange	11.711	11.7111	11.7111	7	90	0.556816
MGYG000000262	pan	MGYG000000262	EX_cpd11640_e0	H2-e0 Exchange	22.1963	22.2314	22.2314	8	60	0.549076
MGYG000000262	pan	MGYG000000262	EX_cpd00029_e0	Acetate-e0 Exchange	11.5473	11.5823	11.5474	8	60	0.549076
MGYG000000262	pan	MGYG000000262	EX_cpd11640_e0	H2-e0 Exchange	21.7364	21.7365	21.7365	8	70	0.546907
MGYG000000262	pan	MGYG000000262	EX_cpd00029_e0	Acetate-e0 Exchange	11.6613	11.6614	11.6614	8	70	0.546907
MGYG000000262	pan	MGYG000000262	EX_cpd11640_e0	H2-e0 Exchange	21.5761	21.6681	21.5761	8	80	0.54967
MGYG000000262	pan	MGYG000000262	EX_cpd00029_e0	Acetate-e0 Exchange	11.4792	11.4793	11.4792	8	80	0.54967
MGYG000000262	pan	MGYG000000262	EX_cpd00363_e0	Ethanol-e0 Exchange	0	0.0920045	0.0919908	8	80	0.54967
MGYG000000262	pan	MGYG000000262	EX_cpd11640_e0	H2-e0 Exchange	21.119	21.3952	21.1193	8	90	0.535606
MGYG000000262	pan	MGYG000000262	EX_cpd00029_e0	Acetate-e0 Exchange	11.2694	11.2697	11.2696	8	90	0.535606
MGYG000000262	pan	MGYG000000262	EX_cpd00363_e0	Ethanol-e0 Exchange	0	0.275821	0.275771	8	90	0.535606
MGYG000000262	pan	MGYG000000262	EX_cpd11640_e0	H2-e0 Exchange	22.0793	22.08	22.0798	9	60	0.529764
MGYG000000262	pan	MGYG000000262	EX_cpd00029_e0	Acetate-e0 Exchange	11.4846	11.485	11.4849	9	60	0.529764
MGYG000000262	pan	MGYG000000262	EX_cpd00211_e0	Butyrate-e0 Exchange	0	0.000125334	0	9	60	0.529764
MGYG000000262	pan	MGYG000000262	EX_cpd00047_e0	Formate-e0 Exchange	0	0.000113938	0	9	60	0.529764
MGYG000000262	pan	MGYG000000262	EX_cpd11640_e0	H2-e0 Exchange	21.8222	21.8758	21.8756	9	70	0.549201
MGYG000000262	pan	MGYG000000262	EX_cpd00029_e0	Acetate-e0 Exchange	11.579	11.6325	11.5792	9	70	0.549201
MGYG000000262	pan	MGYG000000262	EX_cpd00211_e0	Butyrate-e0 Exchange	0	0.000130015	0	9	70	0.549201
MGYG000000262	pan	MGYG000000262	EX_cpd11640_e0	H2-e0 Exchange	21.7787	21.7789	21.7788	9	80	0.552618
MGYG000000262	pan	MGYG000000262	EX_cpd00029_e0	Acetate-e0 Exchange	11.7156	11.7158	11.7157	9	80	0.552618
MGYG000000262	pan	MGYG000000262	EX_cpd11640_e0	H2-e0 Exchange	21.5735	21.5738	21.5737	9	90	0.554473
MGYG000000262	pan	MGYG000000262	EX_cpd00029_e0	Acetate-e0 Exchange	11.6323	11.6326	11.6326	9	90	0.554473
MGYG000000262	pan	MGYG000000262	EX_cpd00211_e0	Butyrate-e0 Exchange	0	0.000101758	0	9	90	0.554473
MGYG000001292	pan	MGYG000001292	EX_cpd00029_e0	Acetate-e0 Exchange	13.0687	13.0692	13.0691	10	50	0.342265
MGYG000001292	pan	MGYG000001292	EX_cpd00047_e0	Formate-e0 Exchange	8.58727	8.59665	8.58739	10	50	0.342265
MGYG000001292	pan	MGYG000001292	EX_cpd00363_e0	Ethanol-e0 Exchange	3.6309	3.64012	3.63108	10	50	0.342265
MGYG000001292	pan	MGYG000001292	EX_cpd00029_e0	Acetate-e0 Exchange	13.0961	13.0962	13.0962	10	60	0.337405
MGYG000001292	pan	MGYG000001292	EX_cpd00047_e0	Formate-e0 Exchange	8.63286	8.63293	8.63288	10	60	0.337405
MGYG000001292	pan	MGYG000001292	EX_cpd00363_e0	Ethanol-e0 Exchange	3.67457	3.67462	3.6746	10	60	0.337405
MGYG000001292	pan	MGYG000001292	EX_cpd00029_e0	Acetate-e0 Exchange	13.0637	13.0641	13.064	10	70	0.343239
MGYG000001292	pan	MGYG000001292	EX_cpd00047_e0	Formate-e0 Exchange	8.57956	8.58892	8.57967	10	70	0.343239
MGYG000001292	pan	MGYG000001292	EX_cpd00363_e0	Ethanol-e0 Exchange	3.62518	3.63438	3.62534	10	70	0.343239
MGYG000001292	pan	MGYG000001292	EX_cpd00029_e0	Acetate-e0 Exchange	13.0792	13.0792	13.0792	10	80	0.343412
MGYG000001292	pan	MGYG000001292	EX_cpd00047_e0	Formate-e0 Exchange	8.62339	8.6234	8.62339	10	80	0.343412
MGYG000001292	pan	MGYG000001292	EX_cpd00363_e0	Ethanol-e0 Exchange	3.54392	3.54392	3.54392	10	80	0.343412
MGYG000001292	pan	MGYG000001292	EX_cpd00029_e0	Acetate-e0 Exchange	13.1518	13.152	13.152	10	90	0.347072
MGYG000001292	pan	MGYG000001292	EX_cpd00047_e0	Formate-e0 Exchange	8.61157	8.61176	8.61162	10	90	0.347072
MGYG000001292	pan	MGYG000001292	EX_cpd00363_e0	Ethanol-e0 Exchange	3.63834	3.63846	3.63841	10	90	0.347072
MGYG000001292	pan	MGYG000001292	EX_cpd00029_e0	Acetate-e0 Exchange	13.0643	13.0644	13.0644	1	50	0.343174
MGYG000001292	pan	MGYG000001292	EX_cpd00047_e0	Formate-e0 Exchange	8.58012	8.58915	8.58018	1	50	0.343174
MGYG000001292	pan	MGYG000001292	EX_cpd00363_e0	Ethanol-e0 Exchange	3.62563	3.6347	3.62572	1	50	0.343174
MGYG000001292	pan	MGYG000001292	EX_cpd00029_e0	Acetate-e0 Exchange	11.8683	11.8685	11.8684	1	60	0.354807
MGYG000001292	pan	MGYG000001292	EX_cpd00047_e0	Formate-e0 Exchange	9.6381	9.63823	9.63814	1	60	0.354807
MGYG000001292	pan	MGYG000001292	EX_cpd00363_e0	Ethanol-e0 Exchange	4.13675	4.13683	4.1368	1	60	0.354807
MGYG000001292	pan	MGYG000001292	EX_cpd00029_e0	Acetate-e0 Exchange	13.0737	13.0739	13.0739	1	70	0.342364
MGYG000001292	pan	MGYG000001292	EX_cpd00047_e0	Formate-e0 Exchange	8.58654	8.59569	8.5866	1	70	0.342364
MGYG000001292	pan	MGYG000001292	EX_cpd00363_e0	Ethanol-e0 Exchange	3.63041	3.63947	3.63049	1	70	0.342364
MGYG000001292	pan	MGYG000001292	EX_cpd00029_e0	Acetate-e0 Exchange	13.1011	13.1012	13.1012	1	80	0.336429
MGYG000001292	pan	MGYG000001292	EX_cpd00047_e0	Formate-e0 Exchange	8.67372	8.68255	8.67375	1	80	0.336429
MGYG000001292	pan	MGYG000001292	EX_cpd00363_e0	Ethanol-e0 Exchange	3.59047	3.59929	3.59049	1	80	0.336429
MGYG000001292	pan	MGYG000001292	EX_cpd00029_e0	Acetate-e0 Exchange	13.0773	13.0776	13.0775	1	90	0.343385
MGYG000001292	pan	MGYG000001292	EX_cpd00047_e0	Formate-e0 Exchange	8.57843	8.57875	8.57851	1	90	0.343385
MGYG000001292	pan	MGYG000001292	EX_cpd00363_e0	Ethanol-e0 Exchange	3.62883	3.62903	3.62895	1	90	0.343385
MGYG000001292	pan	MGYG000001292	EX_cpd00029_e0	Acetate-e0 Exchange	13.0656	13.0657	13.0657	2	50	0.343266
MGYG000001292	pan	MGYG000001292	EX_cpd00047_e0	Formate-e0 Exchange	8.62441	8.63343	8.62445	2	50	0.343266
MGYG000001292	pan	MGYG000001292	EX_cpd00363_e0	Ethanol-e0 Exchange	3.54048	3.54949	3.54051	2	50	0.343266
MGYG000001292	pan	MGYG000001292	EX_cpd00029_e0	Acetate-e0 Exchange	13.1009	13.1011	13.101	2	60	0.337304
MGYG000001292	pan	MGYG000001292	EX_cpd00047_e0	Formate-e0 Exchange	8.62836	8.63729	8.62845	2	60	0.337304
MGYG000001292	pan	MGYG000001292	EX_cpd00363_e0	Ethanol-e0 Exchange	3.66282	3.6718	3.66296	2	60	0.337304
MGYG000001292	pan	MGYG000001292	EX_cpd00029_e0	Acetate-e0 Exchange	13.0511	13.0512	13.0512	2	70	0.345708
MGYG000001292	pan	MGYG000001292	EX_cpd00047_e0	Formate-e0 Exchange	8.56008	8.56916	8.5601	2	70	0.345708
MGYG000001292	pan	MGYG000001292	EX_cpd00363_e0	Ethanol-e0 Exchange	3.61075	3.6198	3.61077	2	70	0.345708
MGYG000001292	pan	MGYG000001292	EX_cpd11640_e0	H2-e0 Exchange	12.1806	25.9286	12.2113	2	80	0.436999
MGYG000001292	pan	MGYG000001292	EX_cpd00047_e0	Formate-e0 Exchange	0	13.7478	13.7173	2	80	0.436999
MGYG000001292	pan	MGYG000001292	EX_cpd00029_e0	Acetate-e0 Exchange	12.7502	12.7503	12.7502	2	80	0.436999
MGYG000001292	pan	MGYG000001292	EX_cpd00029_e0	Acetate-e0 Exchange	13.0825	13.0829	13.0828	2	90	0.342356
MGYG000001292	pan	MGYG000001292	EX_cpd00047_e0	Formate-e0 Exchange	8.58657	8.58695	8.58667	2	90	0.342356
MGYG000001292	pan	MGYG000001292	EX_cpd00363_e0	Ethanol-e0 Exchange	3.63486	3.6351	3.63501	2	90	0.342356
MGYG000001292	pan	MGYG000001292	EX_cpd00029_e0	Acetate-e0 Exchange	13.0998	13.0999	13.0999	3	50	0.33635
MGYG000001292	pan	MGYG000001292	EX_cpd00047_e0	Formate-e0 Exchange	8.63422	8.64305	8.63426	3	50	0.33635
MGYG000001292	pan	MGYG000001292	EX_cpd00363_e0	Ethanol-e0 Exchange	3.6659	3.67476	3.66597	3	50	0.33635
MGYG000001292	pan	MGYG000001292	EX_cpd00029_e0	Acetate-e0 Exchange	13.1007	13.1011	13.101	3	60	0.337304
MGYG000001292	pan	MGYG000001292	EX_cpd00047_e0	Formate-e0 Exchange	8.62836	8.63751	8.62845	3	60	0.337304
MGYG000001292	pan	MGYG000001292	EX_cpd00363_e0	Ethanol-e0 Exchange	3.66282	3.67184	3.66296	3	60	0.337304
MGYG000001292	pan	MGYG000001292	EX_cpd00029_e0	Acetate-e0 Exchange	13.0685	13.0685	13.0685	3	70	0.343403
MGYG000001292	pan	MGYG000001292	EX_cpd00047_e0	Formate-e0 Exchange	8.57837	8.58733	8.57837	3	70	0.343403
MGYG000001292	pan	MGYG000001292	EX_cpd00363_e0	Ethanol-e0 Exchange	3.62436	3.63332	3.62437	3	70	0.343403
MGYG000001292	pan	MGYG000001292	EX_cpd00029_e0	Acetate-e0 Exchange	13.1383	13.1384	13.1384	3	80	0.346916
MGYG000001292	pan	MGYG000001292	EX_cpd00047_e0	Formate-e0 Exchange	8.61285	8.62201	8.61288	3	80	0.346916
MGYG000001292	pan	MGYG000001292	EX_cpd00363_e0	Ethanol-e0 Exchange	3.63477	3.64389	3.63482	3	80	0.346916
MGYG000001292	pan	MGYG000001292	EX_cpd00029_e0	Acetate-e0 Exchange	13.0642	13.0645	13.0644	3	90	0.343344
MGYG000001292	pan	MGYG000001292	EX_cpd00047_e0	Formate-e0 Exchange	8.58409	8.58437	8.58416	3	90	0.343344
MGYG000001292	pan	MGYG000001292	EX_cpd00363_e0	Ethanol-e0 Exchange	3.63706	3.63724	3.63717	3	90	0.343344
MGYG000001292	pan	MGYG000001292	EX_cpd00029_e0	Acetate-e0 Exchange	13.0995	13.0997	13.0996	4	50	0.336403
MGYG000001292	pan	MGYG000001292	EX_cpd00047_e0	Formate-e0 Exchange	8.63373	8.64267	8.63385	4	50	0.336403
MGYG000001292	pan	MGYG000001292	EX_cpd00363_e0	Ethanol-e0 Exchange	3.66549	3.67449	3.66566	4	50	0.336403
MGYG000001292	pan	MGYG000001292	EX_cpd00029_e0	Acetate-e0 Exchange	13.0953	13.0958	13.0957	4	60	0.337159
MGYG000001292	pan	MGYG000001292	EX_cpd00047_e0	Formate-e0 Exchange	8.62775	8.63695	8.62786	4	60	0.337159
MGYG000001292	pan	MGYG000001292	EX_cpd00363_e0	Ethanol-e0 Exchange	3.66104	3.67009	3.6612	4	60	0.337159
MGYG000001292	pan	MGYG000001292	EX_cpd00029_e0	Acetate-e0 Exchange	13.0772	13.0772	13.0772	4	70	0.343449
MGYG000001292	pan	MGYG000001292	EX_cpd00047_e0	Formate-e0 Exchange	8.57799	8.57804	8.578	4	70	0.343449
MGYG000001292	pan	MGYG000001292	EX_cpd00363_e0	Ethanol-e0 Exchange	3.62856	3.62858	3.62857	4	70	0.343449
MGYG000001292	pan	MGYG000001292	EX_cpd00029_e0	Acetate-e0 Exchange	13.0729	13.0731	13.0731	4	80	0.34322
MGYG000001292	pan	MGYG000001292	EX_cpd00047_e0	Formate-e0 Exchange	8.57976	8.57999	8.57982	4	80	0.34322
MGYG000001292	pan	MGYG000001292	EX_cpd00363_e0	Ethanol-e0 Exchange	3.62983	3.62997	3.62992	4	80	0.34322
MGYG000001292	pan	MGYG000001292	EX_cpd00029_e0	Acetate-e0 Exchange	13.0654	13.0656	13.0656	4	90	0.343095
MGYG000001292	pan	MGYG000001292	EX_cpd00047_e0	Formate-e0 Exchange	8.56442	8.56459	8.56449	4	90	0.343095
MGYG000001292	pan	MGYG000001292	EX_cpd00363_e0	Ethanol-e0 Exchange	3.63878	3.63889	3.63882	4	90	0.343095
MGYG000001292	pan	MGYG000001292	EX_cpd00029_e0	Acetate-e0 Exchange	13.0555	13.0558	13.0557	5	50	0.343298
MGYG000001292	pan	MGYG000001292	EX_cpd00047_e0	Formate-e0 Exchange	8.58445	8.59367	8.58452	5	50	0.343298
MGYG000001292	pan	MGYG000001292	EX_cpd00363_e0	Ethanol-e0 Exchange	3.63287	3.64199	3.63297	5	50	0.343298
MGYG000001292	pan	MGYG000001292	EX_cpd00029_e0	Acetate-e0 Exchange	11.8672	11.8677	11.8676	5	60	0.354798
MGYG000001292	pan	MGYG000001292	EX_cpd00047_e0	Formate-e0 Exchange	9.64174	9.64216	9.64185	5	60	0.354798
MGYG000001292	pan	MGYG000001292	EX_cpd00363_e0	Ethanol-e0 Exchange	4.14034	4.14061	4.14051	5	60	0.354798
MGYG000001292	pan	MGYG000001292	EX_cpd00029_e0	Acetate-e0 Exchange	13.0708	13.0711	13.071	5	70	0.342238
MGYG000001292	pan	MGYG000001292	EX_cpd00047_e0	Formate-e0 Exchange	8.63174	8.6409	8.63186	5	70	0.342238
MGYG000001292	pan	MGYG000001292	EX_cpd00363_e0	Ethanol-e0 Exchange	3.54793	3.55707	3.54803	5	70	0.342238
MGYG000001292	pan	MGYG000001292	EX_cpd00029_e0	Acetate-e0 Exchange	13.0691	13.0695	13.0694	5	80	0.342201
MGYG000001292	pan	MGYG000001292	EX_cpd00047_e0	Formate-e0 Exchange	8.5878	8.59709	8.5879	5	80	0.342201
MGYG000001292	pan	MGYG000001292	EX_cpd00363_e0	Ethanol-e0 Exchange	3.63132	3.64047	3.63146	5	80	0.342201
MGYG000001292	pan	MGYG000001292	EX_cpd00029_e0	Acetate-e0 Exchange	13.0712	13.0714	13.0713	5	90	0.342173
MGYG000001292	pan	MGYG000001292	EX_cpd00047_e0	Formate-e0 Exchange	8.63223	8.64133	8.63233	5	90	0.342173
MGYG000001292	pan	MGYG000001292	EX_cpd00363_e0	Ethanol-e0 Exchange	3.54843	3.55751	3.5485	5	90	0.342173
MGYG000001292	pan	MGYG000001292	EX_cpd00029_e0	Acetate-e0 Exchange	13.0992	13.0997	13.0996	6	50	0.336403
MGYG000001292	pan	MGYG000001292	EX_cpd00047_e0	Formate-e0 Exchange	8.63373	8.64294	8.63385	6	50	0.336403
MGYG000001292	pan	MGYG000001292	EX_cpd00363_e0	Ethanol-e0 Exchange	3.66549	3.67454	3.66566	6	50	0.336403
MGYG000001292	pan	MGYG000001292	EX_cpd00029_e0	Acetate-e0 Exchange	13.178	13.1785	13.1784	6	60	0.340451
MGYG000001292	pan	MGYG000001292	EX_cpd00047_e0	Formate-e0 Exchange	8.66472	8.67399	8.66482	6	60	0.340451
MGYG000001292	pan	MGYG000001292	EX_cpd00363_e0	Ethanol-e0 Exchange	3.67315	3.68228	3.67331	6	60	0.340451
MGYG000001292	pan	MGYG000001292	EX_cpd00029_e0	Acetate-e0 Exchange	13.0772	13.0772	13.0772	6	70	0.343449
MGYG000001292	pan	MGYG000001292	EX_cpd00047_e0	Formate-e0 Exchange	8.57799	8.57803	8.578	6	70	0.343449
MGYG000001292	pan	MGYG000001292	EX_cpd00363_e0	Ethanol-e0 Exchange	3.62856	3.62858	3.62857	6	70	0.343449
MGYG000001292	pan	MGYG000001292	EX_cpd00029_e0	Acetate-e0 Exchange	13.1525	13.1527	13.1527	6	80	0.34594
MGYG000001292	pan	MGYG000001292	EX_cpd00047_e0	Formate-e0 Exchange	8.62065	8.62089	8.62072	6	80	0.34594
MGYG000001292	pan	MGYG000001292	EX_cpd00363_e0	Ethanol-e0 Exchange	3.64505	3.6452	3.64514	6	80	0.34594
MGYG000001292	pan	MGYG000001292	EX_cpd00029_e0	Acetate-e0 Exchange	13.0658	13.0662	13.0661	6	90	0.343371
MGYG000001292	pan	MGYG000001292	EX_cpd00047_e0	Formate-e0 Exchange	8.62352	8.62385	8.62369	6	90	0.343371
MGYG000001292	pan	MGYG000001292	EX_cpd00363_e0	Ethanol-e0 Exchange	3.56271	3.56301	3.56284	6	90	0.343371
MGYG000001292	pan	MGYG000001292	EX_cpd00029_e0	Acetate-e0 Exchange	13.0926	13.0927	13.0927	7	50	0.336318
MGYG000001292	pan	MGYG000001292	EX_cpd00047_e0	Formate-e0 Exchange	8.61969	8.62858	8.61978	7	50	0.336318
MGYG000001292	pan	MGYG000001292	EX_cpd00363_e0	Ethanol-e0 Exchange	3.67696	3.68583	3.67701	7	50	0.336318
MGYG000001292	pan	MGYG000001292	EX_cpd00029_e0	Acetate-e0 Exchange	13.1084	13.1084	13.1084	7	60	0.337405
MGYG000001292	pan	MGYG000001292	EX_cpd00047_e0	Formate-e0 Exchange	8.62588	8.62592	8.62591	7	60	0.337405
MGYG000001292	pan	MGYG000001292	EX_cpd00363_e0	Ethanol-e0 Exchange	3.66411	3.66416	3.66415	7	60	0.337405
MGYG000001292	pan	MGYG000001292	EX_cpd00029_e0	Acetate-e0 Exchange	13.0642	13.0644	13.0644	7	70	0.343174
MGYG000001292	pan	MGYG000001292	EX_cpd00047_e0	Formate-e0 Exchange	8.58012	8.5893	8.58018	7	70	0.343174
MGYG000001292	pan	MGYG000001292	EX_cpd00363_e0	Ethanol-e0 Exchange	3.62563	3.63472	3.62572	7	70	0.343174
MGYG000001292	pan	MGYG000001292	EX_cpd00029_e0	Acetate-e0 Exchange	13.0778	13.0782	13.0781	7	80	0.342247
MGYG000001292	pan	MGYG000001292	EX_cpd00047_e0	Formate-e0 Exchange	8.58745	8.58776	8.58753	7	80	0.342247
MGYG000001292	pan	MGYG000001292	EX_cpd00363_e0	Ethanol-e0 Exchange	3.63553	3.63573	3.63565	7	80	0.342247
MGYG000001292	pan	MGYG000001292	EX_cpd00029_e0	Acetate-e0 Exchange	13.0642	13.0645	13.0644	7	90	0.343344
MGYG000001292	pan	MGYG000001292	EX_cpd00047_e0	Formate-e0 Exchange	8.58409	8.58437	8.58416	7	90	0.343344
MGYG000001292	pan	MGYG000001292	EX_cpd00363_e0	Ethanol-e0 Exchange	3.63706	3.63724	3.63717	7	90	0.343344
MGYG000001292	pan	MGYG000001292	EX_cpd00029_e0	Acetate-e0 Exchange	13.0953	13.0953	13.0953	8	50	0.337233
MGYG000001292	pan	MGYG000001292	EX_cpd00047_e0	Formate-e0 Exchange	8.62724	8.63607	8.62727	8	50	0.337233
MGYG000001292	pan	MGYG000001292	EX_cpd00363_e0	Ethanol-e0 Exchange	3.66072	3.66957	3.66076	8	50	0.337233
MGYG000001292	pan	MGYG000001292	EX_cpd00029_e0	Acetate-e0 Exchange	13.0959	13.096	13.0959	8	60	0.337106
MGYG000001292	pan	MGYG000001292	EX_cpd00047_e0	Formate-e0 Exchange	8.62825	8.63707	8.62827	8	60	0.337106
MGYG000001292	pan	MGYG000001292	EX_cpd00363_e0	Ethanol-e0 Exchange	3.66147	3.67031	3.66151	8	60	0.337106
MGYG000001292	pan	MGYG000001292	EX_cpd00029_e0	Acetate-e0 Exchange	13.0607	13.0608	13.0608	8	70	0.342333
MGYG000001292	pan	MGYG000001292	EX_cpd00047_e0	Formate-e0 Exchange	8.59213	8.60113	8.59215	8	70	0.342333
MGYG000001292	pan	MGYG000001292	EX_cpd00363_e0	Ethanol-e0 Exchange	3.63861	3.64758	3.63864	8	70	0.342333
MGYG000001292	pan	MGYG000001292	EX_cpd00029_e0	Acetate-e0 Exchange	13.0771	13.0773	13.0773	8	80	0.343439
MGYG000001292	pan	MGYG000001292	EX_cpd00047_e0	Formate-e0 Exchange	8.57803	8.57822	8.57808	8	80	0.343439
MGYG000001292	pan	MGYG000001292	EX_cpd00363_e0	Ethanol-e0 Exchange	3.62855	3.62868	3.62863	8	80	0.343439
MGYG000001292	pan	MGYG000001292	EX_cpd00029_e0	Acetate-e0 Exchange	13.0534	13.0534	13.0534	8	90	0.342139
MGYG000001292	pan	MGYG000001292	EX_cpd00047_e0	Formate-e0 Exchange	8.57684	8.58578	8.57685	8	90	0.342139
MGYG000001292	pan	MGYG000001292	EX_cpd00363_e0	Ethanol-e0 Exchange	3.64819	3.65712	3.64819	8	90	0.342139
MGYG000001292	pan	MGYG000001292	EX_cpd00029_e0	Acetate-e0 Exchange	13.0607	13.0608	13.0608	9	50	0.342333
MGYG000001292	pan	MGYG000001292	EX_cpd00047_e0	Formate-e0 Exchange	8.59213	8.60113	8.59215	9	50	0.342333
MGYG000001292	pan	MGYG000001292	EX_cpd00363_e0	Ethanol-e0 Exchange	3.63861	3.64758	3.63864	9	50	0.342333
MGYG000001292	pan	MGYG000001292	EX_cpd00029_e0	Acetate-e0 Exchange	13.068	13.0683	13.0682	9	60	0.343458
MGYG000001292	pan	MGYG000001292	EX_cpd00047_e0	Formate-e0 Exchange	8.57784	8.58696	8.57794	9	60	0.343458
MGYG000001292	pan	MGYG000001292	EX_cpd00363_e0	Ethanol-e0 Exchange	3.6239	3.63309	3.62404	9	60	0.343458
MGYG000001292	pan	MGYG000001292	EX_cpd00029_e0	Acetate-e0 Exchange	13.0772	13.0772	13.0772	9	70	0.343449
MGYG000001292	pan	MGYG000001292	EX_cpd00047_e0	Formate-e0 Exchange	8.57799	8.57803	8.578	9	70	0.343449
MGYG000001292	pan	MGYG000001292	EX_cpd00363_e0	Ethanol-e0 Exchange	3.62856	3.62858	3.62857	9	70	0.343449
MGYG000001292	pan	MGYG000001292	EX_cpd00029_e0	Acetate-e0 Exchange	13.0727	13.0728	13.0728	9	80	0.343275
MGYG000001292	pan	MGYG000001292	EX_cpd00047_e0	Formate-e0 Exchange	8.57936	8.57945	8.57938	9	80	0.343275
MGYG000001292	pan	MGYG000001292	EX_cpd00363_e0	Ethanol-e0 Exchange	3.62956	3.62962	3.6296	9	80	0.343275
MGYG000001292	pan	MGYG000001292	EX_cpd00029_e0	Acetate-e0 Exchange	13.0773	13.0776	13.0775	9	90	0.343385
MGYG000001292	pan	MGYG000001292	EX_cpd00047_e0	Formate-e0 Exchange	8.57843	8.57875	8.57851	9	90	0.343385
MGYG000001292	pan	MGYG000001292	EX_cpd00363_e0	Ethanol-e0 Exchange	3.62883	3.62903	3.62895	9	90	0.343385
MGYG000001300	pan	MGYG000001300	EX_cpd00211_e0	Butyrate-e0 Exchange	6.69011	6.69022	6.69019	10	50	0.365699
MGYG000001300	pan	MGYG000001300	EX_cpd00363_e0	Ethanol-e0 Exchange	1.35662	1.35681	1.3567	10	50	0.365699
MGYG000001300	pan	MGYG000001300	EX_cpd00211_e0	Butyrate-e0 Exchange	6.67888	6.67898	6.67895	10	60	0.361471
MGYG000001300	pan	MGYG000001300	EX_cpd00363_e0	Ethanol-e0 Exchange	1.29596	1.29613	1.29603	10	60	0.361471
MGYG000001300	pan	MGYG000001300	EX_cpd00211_e0	Butyrate-e0 Exchange	6.69262	6.69273	6.69269	10	70	0.364443
MGYG000001300	pan	MGYG000001300	EX_cpd00363_e0	Ethanol-e0 Exchange	1.24162	1.24179	1.24169	10	70	0.364443
MGYG000001300	pan	MGYG000001300	EX_cpd00211_e0	Butyrate-e0 Exchange	8.0228	8.02285	8.02284	10	80	0.374175
MGYG000001300	pan	MGYG000001300	EX_cpd00363_e0	Ethanol-e0 Exchange	1.67914	1.67919	1.67916	10	80	0.374175
MGYG000001300	pan	MGYG000001300	EX_cpd00211_e0	Butyrate-e0 Exchange	7.93367	7.93384	7.93381	10	90	0.367628
MGYG000001300	pan	MGYG000001300	EX_cpd00363_e0	Ethanol-e0 Exchange	1.89984	1.9	1.89991	10	90	0.367628
MGYG000001300	pan	MGYG000001300	EX_cpd00211_e0	Butyrate-e0 Exchange	6.56832	6.56843	6.56839	1	50	0.350506
MGYG000001300	pan	MGYG000001300	EX_cpd00363_e0	Ethanol-e0 Exchange	1.48084	1.48102	1.48091	1	50	0.350506
MGYG000001300	pan	MGYG000001300	EX_cpd00211_e0	Butyrate-e0 Exchange	7.08262	7.08272	7.08269	1	60	0.275628
MGYG000001300	pan	MGYG000001300	EX_cpd00363_e0	Ethanol-e0 Exchange	1.3863	1.38644	1.38636	1	60	0.275628
MGYG000001300	pan	MGYG000001300	EX_cpd00211_e0	Butyrate-e0 Exchange	6.64127	6.64135	6.64133	1	70	0.354602
MGYG000001300	pan	MGYG000001300	EX_cpd00363_e0	Ethanol-e0 Exchange	1.19269	1.19283	1.19275	1	70	0.354602
MGYG000001300	pan	MGYG000001300	EX_cpd00211_e0	Butyrate-e0 Exchange	7.10741	7.10749	7.10748	1	80	0.374289
MGYG000001300	pan	MGYG000001300	EX_cpd00363_e0	Ethanol-e0 Exchange	0.203425	0.203487	0.203474	1	80	0.374289
MGYG000001300	pan	MGYG000001300	EX_cpd00211_e0	Butyrate-e0 Exchange	6.6467	6.64673	6.64672	1	90	0.353388
MGYG000001300	pan	MGYG000001300	EX_cpd00363_e0	Ethanol-e0 Exchange	1.19435	1.19439	1.19437	1	90	0.353388
MGYG000001300	pan	MGYG000001300	EX_cpd00211_e0	Butyrate-e0 Exchange	6.56832	6.5684	6.56839	2	50	0.350506
MGYG000001300	pan	MGYG000001300	EX_cpd00363_e0	Ethanol-e0 Exchange	1.48084	1.48102	1.48091	2	50	0.350506
MGYG000001300	pan	MGYG000001300	EX_cpd00211_e0	Butyrate-e0 Exchange	6.55125	6.5513	6.55128	2	70	0.347691
MGYG000001300	pan	MGYG000001300	EX_cpd00363_e0	Ethanol-e0 Exchange	1.4288	1.42888	1.42883	2	70	0.347691
MGYG000001300	pan	MGYG000001300	EX_cpd00211_e0	Butyrate-e0 Exchange	6.55223	6.55236	6.55231	2	80	0.347516
MGYG000001300	pan	MGYG000001300	EX_cpd00363_e0	Ethanol-e0 Exchange	1.429	1.42921	1.42909	2	80	0.347516
MGYG000001300	pan	MGYG000001300	EX_cpd00211_e0	Butyrate-e0 Exchange	6.64187	6.64197	6.64194	2	90	0.354192
MGYG000001300	pan	MGYG000001300	EX_cpd00363_e0	Ethanol-e0 Exchange	1.20543	1.20558	1.20549	2	90	0.354192
MGYG000001300	pan	MGYG000001300	EX_cpd00211_e0	Butyrate-e0 Exchange	6.56904	6.56909	6.56907	3	50	0.350391
MGYG000001300	pan	MGYG000001300	EX_cpd00363_e0	Ethanol-e0 Exchange	1.48105	1.48113	1.48109	3	50	0.350391
MGYG000001300	pan	MGYG000001300	EX_cpd00211_e0	Butyrate-e0 Exchange	7.2554	7.2555	7.25547	3	60	0.368654
MGYG000001300	pan	MGYG000001300	EX_cpd00363_e0	Ethanol-e0 Exchange	0.00821414	0.00845878	0.00840175	3	60	0.368654
MGYG000001300	pan	MGYG000001300	EX_cpd00141_e0	Propionate-e0 Exchange	0.00263633	0.00282924	0.00264251	3	60	0.368654
MGYG000001300	pan	MGYG000001300	EX_cpd00211_e0	Butyrate-e0 Exchange	7.95116	7.95117	7.95116	3	70	0.3857
MGYG000001300	pan	MGYG000001300	EX_cpd00363_e0	Ethanol-e0 Exchange	1.6447	1.64471	1.6447	3	70	0.3857
MGYG000001300	pan	MGYG000001300	EX_cpd00211_e0	Butyrate-e0 Exchange	6.58194	6.58204	6.582	3	80	0.34909
MGYG000001300	pan	MGYG000001300	EX_cpd00363_e0	Ethanol-e0 Exchange	1.42674	1.4269	1.4268	3	80	0.34909
MGYG000001300	pan	MGYG000001300	EX_cpd00211_e0	Butyrate-e0 Exchange	6.5425	6.54255	6.54254	3	90	0.349175
MGYG000001300	pan	MGYG000001300	EX_cpd00363_e0	Ethanol-e0 Exchange	1.42664	1.42674	1.42668	3	90	0.349175
MGYG000001300	pan	MGYG000001300	EX_cpd00211_e0	Butyrate-e0 Exchange	7.95009	7.9501	7.9501	4	50	0.370425
MGYG000001300	pan	MGYG000001300	EX_cpd00363_e0	Ethanol-e0 Exchange	1.95046	1.95047	1.95046	4	50	0.370425
MGYG000001300	pan	MGYG000001300	EX_cpd00211_e0	Butyrate-e0 Exchange	8.08303	8.08317	8.08314	4	70	0.389121
MGYG000001300	pan	MGYG000001300	EX_cpd00363_e0	Ethanol-e0 Exchange	1.76835	1.76848	1.7684	4	70	0.389121
MGYG000001300	pan	MGYG000001300	EX_cpd00211_e0	Butyrate-e0 Exchange	6.55271	6.55282	6.55279	4	80	0.347436
MGYG000001300	pan	MGYG000001300	EX_cpd00363_e0	Ethanol-e0 Exchange	1.42913	1.42931	1.4292	4	80	0.347436
MGYG000001300	pan	MGYG000001300	EX_cpd00211_e0	Butyrate-e0 Exchange	6.53951	6.53964	6.5396	4	90	0.349981
MGYG000001300	pan	MGYG000001300	EX_cpd00363_e0	Ethanol-e0 Exchange	1.43447	1.43467	1.43455	4	90	0.349981
MGYG000001300	pan	MGYG000001300	EX_cpd00211_e0	Butyrate-e0 Exchange	7.94993	7.94996	7.94996	5	50	0.370448
MGYG000001300	pan	MGYG000001300	EX_cpd00363_e0	Ethanol-e0 Exchange	1.95042	1.95045	1.95043	5	50	0.370448
MGYG000001300	pan	MGYG000001300	EX_cpd00211_e0	Butyrate-e0 Exchange	7.08525	7.08538	7.08535	5	60	0.275129
MGYG000001300	pan	MGYG000001300	EX_cpd00363_e0	Ethanol-e0 Exchange	1.39629	1.39648	1.39637	5	60	0.275129
MGYG000001300	pan	MGYG000001300	EX_cpd00211_e0	Butyrate-e0 Exchange	6.54688	6.54698	6.54695	5	70	0.348427
MGYG000001300	pan	MGYG000001300	EX_cpd00363_e0	Ethanol-e0 Exchange	1.4277	1.42787	1.42777	5	70	0.348427
MGYG000001300	pan	MGYG000001300	EX_cpd00211_e0	Butyrate-e0 Exchange	6.64127	6.64135	6.64133	5	80	0.354602
MGYG000001300	pan	MGYG000001300	EX_cpd00363_e0	Ethanol-e0 Exchange	1.19269	1.19283	1.19275	5	80	0.354602
MGYG000001300	pan	MGYG000001300	EX_cpd00211_e0	Butyrate-e0 Exchange	6.53988	6.54	6.53996	5	90	0.349919
MGYG000001300	pan	MGYG000001300	EX_cpd00363_e0	Ethanol-e0 Exchange	1.43456	1.43475	1.43464	5	90	0.349919
MGYG000001300	pan	MGYG000001300	EX_cpd00211_e0	Butyrate-e0 Exchange	8.07152	8.07165	8.07162	6	50	0.386152
MGYG000001300	pan	MGYG000001300	EX_cpd00363_e0	Ethanol-e0 Exchange	1.82234	1.82246	1.82239	6	50	0.386152
MGYG000001300	pan	MGYG000001300	EX_cpd00211_e0	Butyrate-e0 Exchange	6.5787	6.57872	6.57871	6	60	0.349645
MGYG000001300	pan	MGYG000001300	EX_cpd00363_e0	Ethanol-e0 Exchange	1.44016	1.44019	1.44017	6	60	0.349645
MGYG000001300	pan	MGYG000001300	EX_cpd00141_e0	Propionate-e0 Exchange	0.0128181	0.0128364	0.0128186	6	60	0.349645
MGYG000001300	pan	MGYG000001300	EX_cpd00211_e0	Butyrate-e0 Exchange	8.02066	8.02085	8.02081	6	70	0.374813
MGYG000001300	pan	MGYG000001300	EX_cpd00363_e0	Ethanol-e0 Exchange	1.66501	1.66518	1.66508	6	70	0.374813
MGYG000001300	pan	MGYG000001300	EX_cpd00211_e0	Butyrate-e0 Exchange	6.64347	6.64351	6.6435	6	80	0.353929
MGYG000001300	pan	MGYG000001300	EX_cpd00363_e0	Ethanol-e0 Exchange	1.2058	1.20588	1.20583	6	80	0.353929
MGYG000001300	pan	MGYG000001300	EX_cpd00211_e0	Butyrate-e0 Exchange	7.92608	7.92613	7.92611	6	90	0.395382
MGYG000001300	pan	MGYG000001300	EX_cpd00363_e0	Ethanol-e0 Exchange	1.86155	1.86163	1.86158	6	90	0.395382
MGYG000001300	pan	MGYG000001300	EX_cpd00211_e0	Butyrate-e0 Exchange	7.94878	7.94887	7.94885	7	50	0.370634
MGYG000001300	pan	MGYG000001300	EX_cpd00363_e0	Ethanol-e0 Exchange	1.95011	1.9502	1.95014	7	50	0.370634
MGYG000001300	pan	MGYG000001300	EX_cpd00211_e0	Butyrate-e0 Exchange	6.54332	6.54338	6.54336	7	60	0.349341
MGYG000001300	pan	MGYG000001300	EX_cpd00363_e0	Ethanol-e0 Exchange	1.4264	1.42649	1.42644	7	60	0.349341
MGYG000001300	pan	MGYG000001300	EX_cpd00047_e0	Formate-e0 Exchange	7.00291	7.0032	7.00313	7	70	0.357556
MGYG000001300	pan	MGYG000001300	EX_cpd00211_e0	Butyrate-e0 Exchange	6.49312	6.49317	6.49315	7	70	0.357556
MGYG000001300	pan	MGYG000001300	EX_cpd00363_e0	Ethanol-e0 Exchange	0.259608	0.25968	0.259644	7	70	0.357556
MGYG000001300	pan	MGYG000001300	EX_cpd00211_e0	Butyrate-e0 Exchange	6.55223	6.55236	6.55231	7	80	0.347516
MGYG000001300	pan	MGYG000001300	EX_cpd00363_e0	Ethanol-e0 Exchange	1.429	1.42921	1.42909	7	80	0.347516
MGYG000001300	pan	MGYG000001300	EX_cpd00047_e0	Formate-e0 Exchange	9.64649	9.64701	9.64688	7	90	0.382359
MGYG000001300	pan	MGYG000001300	EX_cpd00211_e0	Butyrate-e0 Exchange	7.8446	7.84469	7.84466	7	90	0.382359
MGYG000001300	pan	MGYG000001300	EX_cpd00363_e0	Ethanol-e0 Exchange	0.265958	0.26609	0.266024	7	90	0.382359
MGYG000001300	pan	MGYG000001300	EX_cpd00211_e0	Butyrate-e0 Exchange	6.55125	6.5513	6.55128	8	50	0.347691
MGYG000001300	pan	MGYG000001300	EX_cpd00363_e0	Ethanol-e0 Exchange	1.4288	1.42888	1.42883	8	50	0.347691
MGYG000001300	pan	MGYG000001300	EX_cpd00211_e0	Butyrate-e0 Exchange	6.64212	6.64225	6.64221	8	60	0.354146
MGYG000001300	pan	MGYG000001300	EX_cpd00363_e0	Ethanol-e0 Exchange	1.20713	1.20741	1.20729	8	60	0.354146
MGYG000001300	pan	MGYG000001300	EX_cpd00141_e0	Propionate-e0 Exchange	0.0103989	0.0105965	0.0104091	8	60	0.354146
MGYG000001300	pan	MGYG000001300	EX_cpd00211_e0	Butyrate-e0 Exchange	7.25658	7.25661	7.2566	8	70	0.373059
MGYG000001300	pan	MGYG000001300	EX_cpd00363_e0	Ethanol-e0 Exchange	0.0761588	0.0762088	0.0761885	8	70	0.373059
MGYG000001300	pan	MGYG000001300	EX_cpd00047_e0	Formate-e0 Exchange	0	0.000265988	0	8	70	0.373059
MGYG000001300	pan	MGYG000001300	EX_cpd00211_e0	Butyrate-e0 Exchange	6.6467	6.64673	6.64672	8	80	0.353388
MGYG000001300	pan	MGYG000001300	EX_cpd00363_e0	Ethanol-e0 Exchange	1.19435	1.1944	1.19437	8	80	0.353388
MGYG000001300	pan	MGYG000001300	EX_cpd00211_e0	Butyrate-e0 Exchange	6.64729	6.64733	6.64732	8	90	0.353594
MGYG000001300	pan	MGYG000001300	EX_cpd00363_e0	Ethanol-e0 Exchange	1.19406	1.19414	1.19409	8	90	0.353594
MGYG000001300	pan	MGYG000001300	EX_cpd00211_e0	Butyrate-e0 Exchange	6.55223	6.55236	6.55231	9	50	0.347516
MGYG000001300	pan	MGYG000001300	EX_cpd00363_e0	Ethanol-e0 Exchange	1.429	1.42921	1.42909	9	50	0.347516
MGYG000001300	pan	MGYG000001300	EX_cpd00211_e0	Butyrate-e0 Exchange	7.11005	7.11008	7.11007	9	60	0.275675
MGYG000001300	pan	MGYG000001300	EX_cpd00363_e0	Ethanol-e0 Exchange	1.41961	1.41966	1.41964	9	60	0.275675
MGYG000001300	pan	MGYG000001300	EX_cpd00141_e0	Propionate-e0 Exchange	0.0523687	0.0524348	0.0524182	9	60	0.275675
MGYG000001300	pan	MGYG000001300	EX_cpd00211_e0	Butyrate-e0 Exchange	7.936	7.93612	7.93608	9	70	0.393649
MGYG000001300	pan	MGYG000001300	EX_cpd00363_e0	Ethanol-e0 Exchange	1.85133	1.85153	1.85141	9	70	0.393649
MGYG000001300	pan	MGYG000001300	EX_cpd00211_e0	Butyrate-e0 Exchange	7.93321	7.93333	7.93331	9	80	0.367713
MGYG000001300	pan	MGYG000001300	EX_cpd00363_e0	Ethanol-e0 Exchange	1.89973	1.89985	1.89978	9	80	0.367713
MGYG000001300	pan	MGYG000001300	EX_cpd00211_e0	Butyrate-e0 Exchange	6.6426	6.64263	6.64262	9	90	0.354076
MGYG000001300	pan	MGYG000001300	EX_cpd00363_e0	Ethanol-e0 Exchange	1.20562	1.20567	1.20564	9	90	0.354076
MGYG000001346	pan	MGYG000001346	EX_cpd11640_e0	H2-e0 Exchange	21.3852	21.4095	21.4094	10	50	0.553218
MGYG000001346	pan	MGYG000001346	EX_cpd00029_e0	Acetate-e0 Exchange	11.5933	11.5935	11.5934	10	50	0.553218
MGYG000001346	pan	MGYG000001346	EX_cpd00047_e0	Formate-e0 Exchange	0	0.0241171	0	10	50	0.553218
MGYG000001346	pan	MGYG000001346	EX_cpd11640_e0	H2-e0 Exchange	21.4944	21.5058	21.5057	10	60	0.564538
MGYG000001346	pan	MGYG000001346	EX_cpd00029_e0	Acetate-e0 Exchange	11.718	11.7182	11.7181	10	60	0.564538
MGYG000001346	pan	MGYG000001346	EX_cpd00047_e0	Formate-e0 Exchange	0	0.0112441	0	10	60	0.564538
MGYG000001346	pan	MGYG000001346	EX_cpd11640_e0	H2-e0 Exchange	22.0357	22.0471	22.0471	10	70	0.569906
MGYG000001346	pan	MGYG000001346	EX_cpd00029_e0	Acetate-e0 Exchange	11.7588	11.7589	11.7589	10	70	0.569906
MGYG000001346	pan	MGYG000001346	EX_cpd00047_e0	Formate-e0 Exchange	0	0.0113159	0	10	70	0.569906
MGYG000001346	pan	MGYG000001346	EX_cpd11640_e0	H2-e0 Exchange	21.8164	21.8407	21.8406	10	80	0.551611
MGYG000001346	pan	MGYG000001346	EX_cpd00029_e0	Acetate-e0 Exchange	11.5234	11.5236	11.5235	10	80	0.551611
MGYG000001346	pan	MGYG000001346	EX_cpd00047_e0	Formate-e0 Exchange	0	0.0240616	0	10	80	0.551611
MGYG000001346	pan	MGYG000001346	EX_cpd11640_e0	H2-e0 Exchange	21.9081	21.9325	21.9324	10	90	0.558428
MGYG000001346	pan	MGYG000001346	EX_cpd00029_e0	Acetate-e0 Exchange	11.6217	11.6218	11.6218	10	90	0.558428
MGYG000001346	pan	MGYG000001346	EX_cpd00047_e0	Formate-e0 Exchange	0	0.0241447	0	10	90	0.558428
MGYG000001346	pan	MGYG000001346	EX_cpd11640_e0	H2-e0 Exchange	20.7917	20.8016	20.8016	1	50	0.574813
MGYG000001346	pan	MGYG000001346	EX_cpd00029_e0	Acetate-e0 Exchange	11.374	11.374	11.374	1	50	0.574813
MGYG000001346	pan	MGYG000001346	EX_cpd00047_e0	Formate-e0 Exchange	0	0.00982029	0	1	50	0.574813
MGYG000001346	pan	MGYG000001346	EX_cpd11640_e0	H2-e0 Exchange	21.497	21.5083	21.5083	1	60	0.564451
MGYG000001346	pan	MGYG000001346	EX_cpd00029_e0	Acetate-e0 Exchange	11.719	11.7191	11.719	1	60	0.564451
MGYG000001346	pan	MGYG000001346	EX_cpd00047_e0	Formate-e0 Exchange	0	0.0111802	0	1	60	0.564451
MGYG000001346	pan	MGYG000001346	EX_cpd11640_e0	H2-e0 Exchange	21.2607	21.2718	21.2717	1	70	0.550485
MGYG000001346	pan	MGYG000001346	EX_cpd00029_e0	Acetate-e0 Exchange	11.5484	11.5485	11.5485	1	70	0.550485
MGYG000001346	pan	MGYG000001346	EX_cpd00047_e0	Formate-e0 Exchange	0	0.0109267	0	1	70	0.550485
MGYG000001346	pan	MGYG000001346	EX_cpd11640_e0	H2-e0 Exchange	22.0435	22.0509	22.0509	1	80	0.568661
MGYG000001346	pan	MGYG000001346	EX_cpd00029_e0	Acetate-e0 Exchange	11.7597	11.7597	11.7597	1	80	0.568661
MGYG000001346	pan	MGYG000001346	EX_cpd00047_e0	Formate-e0 Exchange	0	0.0073787	0	1	80	0.568661
MGYG000001346	pan	MGYG000001346	EX_cpd11640_e0	H2-e0 Exchange	21.1249	21.1486	21.1485	1	90	0.539938
MGYG000001346	pan	MGYG000001346	EX_cpd00029_e0	Acetate-e0 Exchange	11.413	11.4132	11.4131	1	90	0.539938
MGYG000001346	pan	MGYG000001346	EX_cpd00047_e0	Formate-e0 Exchange	0	0.0235365	0	1	90	0.539938
MGYG000001346	pan	MGYG000001346	EX_cpd11640_e0	H2-e0 Exchange	21.3911	21.4001	21.4001	2	50	0.577768
MGYG000001346	pan	MGYG000001346	EX_cpd00029_e0	Acetate-e0 Exchange	11.4354	11.4355	11.4355	2	50	0.577768
MGYG000001346	pan	MGYG000001346	EX_cpd00047_e0	Formate-e0 Exchange	0	0.00891725	0	2	50	0.577768
MGYG000001346	pan	MGYG000001346	EX_cpd11640_e0	H2-e0 Exchange	21.988	21.9993	21.9992	2	60	0.558127
MGYG000001346	pan	MGYG000001346	EX_cpd00029_e0	Acetate-e0 Exchange	11.6603	11.6605	11.6604	2	60	0.558127
MGYG000001346	pan	MGYG000001346	EX_cpd00047_e0	Formate-e0 Exchange	0	0.0111226	0	2	60	0.558127
MGYG000001346	pan	MGYG000001346	EX_cpd00029_e0	Acetate-e0 Exchange	6.29144	6.29155	6.29147	2	70	0.491643
MGYG000001346	pan	MGYG000001346	EX_cpd00036_e0	Succinate-e0 Exchange	0	6.0122	6.01218	2	70	0.491643
MGYG000001346	pan	MGYG000001346	EX_cpd00141_e0	Propionate-e0 Exchange	0	6.0122	0	2	70	0.491643
MGYG000001346	pan	MGYG000001346	EX_cpd11640_e0	H2-e0 Exchange	5.61847	5.61861	5.61853	2	70	0.491643
MGYG000001346	pan	MGYG000001346	EX_cpd00047_e0	Formate-e0 Exchange	0.00961699	0.00973429	0.00970177	2	70	0.491643
MGYG000001346	pan	MGYG000001346	EX_cpd11640_e0	H2-e0 Exchange	21.9511	21.9755	21.9755	2	80	0.557738
MGYG000001346	pan	MGYG000001346	EX_cpd00029_e0	Acetate-e0 Exchange	11.6426	11.6428	11.6427	2	80	0.557738
MGYG000001346	pan	MGYG000001346	EX_cpd00047_e0	Formate-e0 Exchange	0	0.0243174	0	2	80	0.557738
MGYG000001346	pan	MGYG000001346	EX_cpd11640_e0	H2-e0 Exchange	21.9071	21.9312	21.9312	2	90	0.558468
MGYG000001346	pan	MGYG000001346	EX_cpd00029_e0	Acetate-e0 Exchange	11.6213	11.6213	11.6213	2	90	0.558468
MGYG000001346	pan	MGYG000001346	EX_cpd00047_e0	Formate-e0 Exchange	0	0.0240389	0	2	90	0.558468
MGYG000001346	pan	MGYG000001346	EX_cpd11640_e0	H2-e0 Exchange	20.6709	20.7769	20.7769	3	50	0.567756
MGYG000001346	pan	MGYG000001346	EX_cpd00029_e0	Acetate-e0 Exchange	11.1918	11.2866	11.1919	3	50	0.567756
MGYG000001346	pan	MGYG000001346	EX_cpd00047_e0	Formate-e0 Exchange	0	0.0112585	0	3	50	0.567756
MGYG000001346	pan	MGYG000001346	EX_cpd11640_e0	H2-e0 Exchange	21.3738	21.3978	21.3978	3	60	0.553609
MGYG000001346	pan	MGYG000001346	EX_cpd00029_e0	Acetate-e0 Exchange	11.589	11.5891	11.589	3	60	0.553609
MGYG000001346	pan	MGYG000001346	EX_cpd00047_e0	Formate-e0 Exchange	0	0.0240506	0	3	60	0.553609
MGYG000001346	pan	MGYG000001346	EX_cpd11640_e0	H2-e0 Exchange	21.3992	21.4104	21.4103	3	70	0.55363
MGYG000001346	pan	MGYG000001346	EX_cpd00029_e0	Acetate-e0 Exchange	11.5975	11.5976	11.5976	3	70	0.55363
MGYG000001346	pan	MGYG000001346	EX_cpd00047_e0	Formate-e0 Exchange	0	0.0109985	0	3	70	0.55363
MGYG000001346	pan	MGYG000001346	EX_cpd11640_e0	H2-e0 Exchange	21.1646	21.1741	21.174	3	80	0.576474
MGYG000001346	pan	MGYG000001346	EX_cpd00029_e0	Acetate-e0 Exchange	11.3501	11.3502	11.3502	3	80	0.576474
MGYG000001346	pan	MGYG000001346	EX_cpd00047_e0	Formate-e0 Exchange	0	0.00933259	0	3	80	0.576474
MGYG000001346	pan	MGYG000001346	EX_cpd11640_e0	H2-e0 Exchange	21.4815	21.4905	21.4905	3	90	0.564069
MGYG000001346	pan	MGYG000001346	EX_cpd00029_e0	Acetate-e0 Exchange	11.7098	11.7099	11.7098	3	90	0.564069
MGYG000001346	pan	MGYG000001346	EX_cpd00047_e0	Formate-e0 Exchange	0	0.00893873	0	3	90	0.564069
MGYG000001346	pan	MGYG000001346	EX_cpd11640_e0	H2-e0 Exchange	21.4006	21.4097	21.4097	4	50	0.577706
MGYG000001346	pan	MGYG000001346	EX_cpd00029_e0	Acetate-e0 Exchange	11.4399	11.44	11.44	4	50	0.577706
MGYG000001346	pan	MGYG000001346	EX_cpd00047_e0	Formate-e0 Exchange	0	0.00892437	0	4	50	0.577706
MGYG000001346	pan	MGYG000001346	EX_cpd11640_e0	H2-e0 Exchange	21.397	21.4081	21.4081	4	60	0.554446
MGYG000001346	pan	MGYG000001346	EX_cpd00029_e0	Acetate-e0 Exchange	11.6015	11.6016	11.6015	4	60	0.554446
MGYG000001346	pan	MGYG000001346	EX_cpd00047_e0	Formate-e0 Exchange	0	0.0110041	0	4	60	0.554446
MGYG000001346	pan	MGYG000001346	EX_cpd11640_e0	H2-e0 Exchange	22.0275	22.039	22.039	4	70	0.570172
MGYG000001346	pan	MGYG000001346	EX_cpd00029_e0	Acetate-e0 Exchange	11.7557	11.7559	11.7558	4	70	0.570172
MGYG000001346	pan	MGYG000001346	EX_cpd00047_e0	Formate-e0 Exchange	0	0.0113407	0	4	70	0.570172
MGYG000001346	pan	MGYG000001346	EX_cpd11640_e0	H2-e0 Exchange	21.9413	21.9657	21.9657	4	80	0.558069
MGYG000001346	pan	MGYG000001346	EX_cpd00029_e0	Acetate-e0 Exchange	11.6389	11.6391	11.639	4	80	0.558069
MGYG000001346	pan	MGYG000001346	EX_cpd00047_e0	Formate-e0 Exchange	0	0.0243255	0	4	80	0.558069
MGYG000001346	pan	MGYG000001346	EX_cpd11640_e0	H2-e0 Exchange	21.4813	21.4905	21.4905	4	90	0.564071
MGYG000001346	pan	MGYG000001346	EX_cpd00029_e0	Acetate-e0 Exchange	11.7097	11.7099	11.7098	4	90	0.564071
MGYG000001346	pan	MGYG000001346	EX_cpd00047_e0	Formate-e0 Exchange	0	0.00902112	0	4	90	0.564071
MGYG000001346	pan	MGYG000001346	EX_cpd11640_e0	H2-e0 Exchange	21.4386	21.444	21.4439	5	50	0.58907
MGYG000001346	pan	MGYG000001346	EX_cpd00029_e0	Acetate-e0 Exchange	11.5388	11.539	11.5389	5	50	0.58907
MGYG000001346	pan	MGYG000001346	EX_cpd00047_e0	Formate-e0 Exchange	0	0.00519966	0	5	50	0.58907
MGYG000001346	pan	MGYG000001346	EX_cpd11640_e0	H2-e0 Exchange	21.4944	21.5058	21.5057	5	60	0.564538
MGYG000001346	pan	MGYG000001346	EX_cpd00029_e0	Acetate-e0 Exchange	11.718	11.7182	11.7181	5	60	0.564538
MGYG000001346	pan	MGYG000001346	EX_cpd00047_e0	Formate-e0 Exchange	0	0.0112441	0	5	60	0.564538
MGYG000001346	pan	MGYG000001346	EX_cpd11640_e0	H2-e0 Exchange	21.4944	21.5058	21.5057	5	70	0.564538
MGYG000001346	pan	MGYG000001346	EX_cpd00029_e0	Acetate-e0 Exchange	11.718	11.7182	11.7181	5	70	0.564538
MGYG000001346	pan	MGYG000001346	EX_cpd00047_e0	Formate-e0 Exchange	0	0.0112441	0	5	70	0.564538
MGYG000001346	pan	MGYG000001346	EX_cpd11640_e0	H2-e0 Exchange	21.8315	21.8406	21.8405	5	80	0.577545
MGYG000001346	pan	MGYG000001346	EX_cpd00029_e0	Acetate-e0 Exchange	11.7047	11.7048	11.7047	5	80	0.577545
MGYG000001346	pan	MGYG000001346	EX_cpd00047_e0	Formate-e0 Exchange	0	0.00897577	0	5	80	0.577545
MGYG000001346	pan	MGYG000001346	EX_cpd11640_e0	H2-e0 Exchange	21.9786	21.9898	21.9898	5	90	0.557702
MGYG000001346	pan	MGYG000001346	EX_cpd00029_e0	Acetate-e0 Exchange	11.6519	11.652	11.6519	5	90	0.557702
MGYG000001346	pan	MGYG000001346	EX_cpd00047_e0	Formate-e0 Exchange	0	0.0110722	0	5	90	0.557702
MGYG000001346	pan	MGYG000001346	EX_cpd11640_e0	H2-e0 Exchange	21.1362	21.1476	21.1475	6	50	0.564546
MGYG000001346	pan	MGYG000001346	EX_cpd00029_e0	Acetate-e0 Exchange	11.2576	11.2577	11.2577	6	50	0.564546
MGYG000001346	pan	MGYG000001346	EX_cpd00047_e0	Formate-e0 Exchange	0	0.0112446	0	6	50	0.564546
MGYG000001346	pan	MGYG000001346	EX_cpd11640_e0	H2-e0 Exchange	21.3079	21.3949	21.3949	6	60	0.546523
MGYG000001346	pan	MGYG000001346	EX_cpd00029_e0	Acetate-e0 Exchange	11.4279	11.5042	11.4279	6	60	0.546523
MGYG000001346	pan	MGYG000001346	EX_cpd00047_e0	Formate-e0 Exchange	0	0.0108194	0	6	60	0.546523
MGYG000001346	pan	MGYG000001346	EX_cpd11640_e0	H2-e0 Exchange	21.9411	21.9655	21.9655	6	70	0.557333
MGYG000001346	pan	MGYG000001346	EX_cpd00029_e0	Acetate-e0 Exchange	11.634	11.6341	11.6341	6	70	0.557333
MGYG000001346	pan	MGYG000001346	EX_cpd00047_e0	Formate-e0 Exchange	0	0.0242873	0	6	70	0.557333
MGYG000001346	pan	MGYG000001346	EX_cpd11640_e0	H2-e0 Exchange	21.9122	21.9234	21.9234	6	80	0.560692
MGYG000001346	pan	MGYG000001346	EX_cpd00029_e0	Acetate-e0 Exchange	11.6316	11.6318	11.6317	6	80	0.560692
MGYG000001346	pan	MGYG000001346	EX_cpd00047_e0	Formate-e0 Exchange	0	0.0111445	0	6	80	0.560692
MGYG000001346	pan	MGYG000001346	EX_cpd11640_e0	H2-e0 Exchange	20.8493	20.8513	20.8513	6	90	0.584491
MGYG000001346	pan	MGYG000001346	EX_cpd00029_e0	Acetate-e0 Exchange	11.4776	11.4776	11.4776	6	90	0.584491
MGYG000001346	pan	MGYG000001346	EX_cpd00047_e0	Formate-e0 Exchange	0	0.00198838	0	6	90	0.584491
MGYG000001346	pan	MGYG000001346	EX_cpd11640_e0	H2-e0 Exchange	20.5065	20.5179	20.5178	7	50	0.56226
MGYG000001346	pan	MGYG000001346	EX_cpd00029_e0	Acetate-e0 Exchange	11.1845	11.1846	11.1846	7	50	0.56226
MGYG000001346	pan	MGYG000001346	EX_cpd00047_e0	Formate-e0 Exchange	0	0.0112156	0	7	50	0.56226
MGYG000001346	pan	MGYG000001346	EX_cpd11640_e0	H2-e0 Exchange	21.4725	21.4782	21.4781	7	60	0.587984
MGYG000001346	pan	MGYG000001346	EX_cpd00029_e0	Acetate-e0 Exchange	11.5513	11.5514	11.5514	7	60	0.587984
MGYG000001346	pan	MGYG000001346	EX_cpd00047_e0	Formate-e0 Exchange	0	0.00555534	0	7	60	0.587984
MGYG000001346	pan	MGYG000001346	EX_cpd11640_e0	H2-e0 Exchange	21.7886	21.793	21.793	7	70	0.557872
MGYG000001346	pan	MGYG000001346	EX_cpd00029_e0	Acetate-e0 Exchange	11.5967	11.5967	11.5967	7	70	0.557872
MGYG000001346	pan	MGYG000001346	EX_cpd00047_e0	Formate-e0 Exchange	0	0.00440949	0	7	70	0.557872
MGYG000001346	pan	MGYG000001346	EX_cpd11640_e0	H2-e0 Exchange	21.9974	22.0085	22.0085	7	80	0.557814
MGYG000001346	pan	MGYG000001346	EX_cpd00029_e0	Acetate-e0 Exchange	11.6639	11.6639	11.6639	7	80	0.557814
MGYG000001346	pan	MGYG000001346	EX_cpd00047_e0	Formate-e0 Exchange	0	0.0110375	0	7	80	0.557814
MGYG000001346	pan	MGYG000001346	EX_cpd11640_e0	H2-e0 Exchange	21.9411	21.9655	21.9655	7	90	0.557333
MGYG000001346	pan	MGYG000001346	EX_cpd00029_e0	Acetate-e0 Exchange	11.634	11.6341	11.6341	7	90	0.557333
MGYG000001346	pan	MGYG000001346	EX_cpd00047_e0	Formate-e0 Exchange	0	0.0242871	0	7	90	0.557333
MGYG000001346	pan	MGYG000001346	EX_cpd11640_e0	H2-e0 Exchange	21.5105	21.5218	21.5218	8	50	0.565263
MGYG000001346	pan	MGYG000001346	EX_cpd00029_e0	Acetate-e0 Exchange	11.4788	11.4789	11.4788	8	50	0.565263
MGYG000001346	pan	MGYG000001346	EX_cpd00047_e0	Formate-e0 Exchange	0	0.0112158	0	8	50	0.565263
MGYG000001346	pan	MGYG000001346	EX_cpd11640_e0	H2-e0 Exchange	21.9405	21.9518	21.9517	8	60	0.559734
MGYG000001346	pan	MGYG000001346	EX_cpd00029_e0	Acetate-e0 Exchange	11.6423	11.6425	11.6424	8	60	0.559734
MGYG000001346	pan	MGYG000001346	EX_cpd00047_e0	Formate-e0 Exchange	0	0.0111404	0	8	60	0.559734
MGYG000001346	pan	MGYG000001346	EX_cpd11640_e0	H2-e0 Exchange	21.9901	22.0142	22.0142	8	70	0.556431
MGYG000001346	pan	MGYG000001346	EX_cpd00029_e0	Acetate-e0 Exchange	11.6574	11.6574	11.6574	8	70	0.556431
MGYG000001346	pan	MGYG000001346	EX_cpd00047_e0	Formate-e0 Exchange	0	0.0241582	0	8	70	0.556431
MGYG000001346	pan	MGYG000001346	EX_cpd11640_e0	H2-e0 Exchange	22.0106	22.0219	22.0219	8	80	0.570723
MGYG000001346	pan	MGYG000001346	EX_cpd00029_e0	Acetate-e0 Exchange	11.7494	11.7495	11.7495	8	80	0.570723
MGYG000001346	pan	MGYG000001346	EX_cpd00047_e0	Formate-e0 Exchange	0	0.0112264	0	8	80	0.570723
MGYG000001346	pan	MGYG000001346	EX_cpd11640_e0	H2-e0 Exchange	22.1597	22.1828	22.1828	8	90	0.529776
MGYG000001346	pan	MGYG000001346	EX_cpd00029_e0	Acetate-e0 Exchange	11.6458	11.6459	11.6459	8	90	0.529776
MGYG000001346	pan	MGYG000001346	EX_cpd00047_e0	Formate-e0 Exchange	0	0.023029	0	8	90	0.529776
MGYG000001346	pan	MGYG000001346	EX_cpd11640_e0	H2-e0 Exchange	20.5668	20.5702	20.5702	9	50	0.594584
MGYG000001346	pan	MGYG000001346	EX_cpd00029_e0	Acetate-e0 Exchange	11.3756	11.3757	11.3756	9	50	0.594584
MGYG000001346	pan	MGYG000001346	EX_cpd00047_e0	Formate-e0 Exchange	0	0.00331943	0	9	50	0.594584
MGYG000001346	pan	MGYG000001346	EX_cpd11640_e0	H2-e0 Exchange	21.8136	21.9107	21.9106	9	60	0.552649
MGYG000001346	pan	MGYG000001346	EX_cpd00029_e0	Acetate-e0 Exchange	11.4652	11.5513	11.4653	9	60	0.552649
MGYG000001346	pan	MGYG000001346	EX_cpd00047_e0	Formate-e0 Exchange	0	0.0110198	0	9	60	0.552649
MGYG000001346	pan	MGYG000001346	EX_cpd11640_e0	H2-e0 Exchange	20.7753	20.7993	20.7992	9	70	0.57351
MGYG000001346	pan	MGYG000001346	EX_cpd00029_e0	Acetate-e0 Exchange	11.3628	11.3629	11.3629	9	70	0.57351
MGYG000001346	pan	MGYG000001346	EX_cpd00047_e0	Formate-e0 Exchange	0	0.023892	0	9	70	0.57351
MGYG000001346	pan	MGYG000001346	EX_cpd11640_e0	H2-e0 Exchange	22.0806	22.0921	22.092	9	80	0.568422
MGYG000001346	pan	MGYG000001346	EX_cpd00029_e0	Acetate-e0 Exchange	11.7757	11.7759	11.7758	9	80	0.568422
MGYG000001346	pan	MGYG000001346	EX_cpd00047_e0	Formate-e0 Exchange	0	0.0113214	0	9	80	0.568422
MGYG000001346	pan	MGYG000001346	EX_cpd11640_e0	H2-e0 Exchange	21.9531	21.9774	21.9774	9	90	0.557674
MGYG000001346	pan	MGYG000001346	EX_cpd00029_e0	Acetate-e0 Exchange	11.6434	11.6435	11.6434	9	90	0.557674
MGYG000001346	pan	MGYG000001346	EX_cpd00047_e0	Formate-e0 Exchange	0	0.0242552	0	9	90	0.557674
MGYG000001367	pan	MGYG000001367	EX_cpd11640_e0	H2-e0 Exchange	23.2617	23.317	23.317	10	90	0.54773
MGYG000001367	pan	MGYG000001367	EX_cpd00029_e0	Acetate-e0 Exchange	11.4578	11.5131	11.4578	10	90	0.54773
MGYG000001367	pan	MGYG000001367	EX_cpd11640_e0	H2-e0 Exchange	23.2617	23.317	23.317	1	90	0.54773
MGYG000001367	pan	MGYG000001367	EX_cpd00029_e0	Acetate-e0 Exchange	11.4578	11.5131	11.4578	1	90	0.54773
MGYG000001367	pan	MGYG000001367	EX_cpd11640_e0	H2-e0 Exchange	23.4166	23.4754	23.4754	2	90	0.554602
MGYG000001367	pan	MGYG000001367	EX_cpd00029_e0	Acetate-e0 Exchange	11.533	11.5918	11.5332	2	90	0.554602
MGYG000001367	pan	MGYG000001367	EX_cpd11640_e0	H2-e0 Exchange	23.7096	23.7098	23.7098	3	90	0.545398
MGYG000001367	pan	MGYG000001367	EX_cpd00029_e0	Acetate-e0 Exchange	11.6552	11.6555	11.6554	3	90	0.545398
MGYG000001367	pan	MGYG000001367	EX_cpd11640_e0	H2-e0 Exchange	22.9764	23.0251	23.025	4	90	0.532971
MGYG000001367	pan	MGYG000001367	EX_cpd00029_e0	Acetate-e0 Exchange	11.3195	11.3682	11.3197	4	90	0.532971
MGYG000001367	pan	MGYG000001367	EX_cpd11640_e0	H2-e0 Exchange	23.4166	23.4754	23.4754	5	90	0.554602
MGYG000001367	pan	MGYG000001367	EX_cpd00029_e0	Acetate-e0 Exchange	11.533	11.5918	11.5332	5	90	0.554602
MGYG000001367	pan	MGYG000001367	EX_cpd11640_e0	H2-e0 Exchange	23.4166	23.4754	23.4754	6	90	0.554602
MGYG000001367	pan	MGYG000001367	EX_cpd00029_e0	Acetate-e0 Exchange	11.533	11.5918	11.5332	6	90	0.554602
MGYG000001367	pan	MGYG000001367	EX_cpd11640_e0	H2-e0 Exchange	22.6149	22.6762	22.676	7	90	0.559811
MGYG000001367	pan	MGYG000001367	EX_cpd00029_e0	Acetate-e0 Exchange	11.1304	11.1917	11.1306	7	90	0.559811
MGYG000001367	pan	MGYG000001367	EX_cpd11640_e0	H2-e0 Exchange	23.2617	23.317	23.317	8	90	0.54773
MGYG000001367	pan	MGYG000001367	EX_cpd00029_e0	Acetate-e0 Exchange	11.4578	11.5131	11.4578	8	90	0.54773
MGYG000001367	pan	MGYG000001367	EX_cpd11640_e0	H2-e0 Exchange	23.4166	23.4754	23.4754	9	90	0.554602
MGYG000001367	pan	MGYG000001367	EX_cpd00029_e0	Acetate-e0 Exchange	11.533	11.5918	11.5332	9	90	0.554602
MGYG000001374	pan	MGYG000001374	EX_cpd11640_e0	H2-e0 Exchange	11.3534	11.9876	11.8579	10	50	0.364138
MGYG000001374	pan	MGYG000001374	EX_cpd00029_e0	Acetate-e0 Exchange	7.89728	8.39621	8.14675	10	50	0.364138
MGYG000001374	pan	MGYG000001374	EX_cpd00047_e0	Formate-e0 Exchange	0	0.504569	0	10	50	0.364138
MGYG000001374	pan	MGYG000001374	EX_cpd00363_e0	Ethanol-e0 Exchange	0	0.498925	0	10	50	0.364138
MGYG000001374	pan	MGYG000001374	EX_cpd00159_e0	L-Lactate-e0 Exchange	0	0.249463	0	10	50	0.364138
MGYG000001374	pan	MGYG000001374	EX_cpd00036_e0	Succinate-e0 Exchange	0.00376191	0.107313	0.00376191	10	50	0.364138
MGYG000001374	pan	MGYG000001374	EX_cpd11640_e0	H2-e0 Exchange	22.8021	22.8022	22.8022	10	60	0.516972
MGYG000001374	pan	MGYG000001374	EX_cpd00029_e0	Acetate-e0 Exchange	11.3231	11.3232	11.3232	10	60	0.516972
MGYG000001374	pan	MGYG000001374	EX_cpd00036_e0	Succinate-e0 Exchange	0.00534082	0.00534333	0.00534083	10	60	0.516972
MGYG000001374	pan	MGYG000001374	EX_cpd11640_e0	H2-e0 Exchange	22.8183	22.8184	22.8184	10	70	0.519421
MGYG000001374	pan	MGYG000001374	EX_cpd00029_e0	Acetate-e0 Exchange	11.4802	11.4803	11.4803	10	70	0.519421
MGYG000001374	pan	MGYG000001374	EX_cpd00036_e0	Succinate-e0 Exchange	0.00536612	0.00539788	0.00536613	10	70	0.519421
MGYG000001374	pan	MGYG000001374	EX_cpd11640_e0	H2-e0 Exchange	22.682	22.6821	22.6821	10	80	0.521825
MGYG000001374	pan	MGYG000001374	EX_cpd00029_e0	Acetate-e0 Exchange	11.2595	11.2596	11.2596	10	80	0.521825
MGYG000001374	pan	MGYG000001374	EX_cpd00036_e0	Succinate-e0 Exchange	0.00539097	0.00540301	0.00539097	10	80	0.521825
MGYG000001374	pan	MGYG000001374	EX_cpd11640_e0	H2-e0 Exchange	23.1162	23.127	23.127	10	90	0.536771
MGYG000001374	pan	MGYG000001374	EX_cpd00029_e0	Acetate-e0 Exchange	11.5319	11.532	11.5319	10	90	0.536771
MGYG000001374	pan	MGYG000001374	EX_cpd00047_e0	Formate-e0 Exchange	0	0.0107219	0	10	90	0.536771
MGYG000001374	pan	MGYG000001374	EX_cpd00036_e0	Succinate-e0 Exchange	0.00554537	0.00554817	0.00554537	10	90	0.536771
MGYG000001374	pan	MGYG000001374	EX_cpd11640_e0	H2-e0 Exchange	11.3781	12.0124	11.8827	1	50	0.364138
MGYG000001374	pan	MGYG000001374	EX_cpd00029_e0	Acetate-e0 Exchange	7.89453	8.39346	8.144	1	50	0.364138
MGYG000001374	pan	MGYG000001374	EX_cpd00047_e0	Formate-e0 Exchange	0	0.504569	0	1	50	0.364138
MGYG000001374	pan	MGYG000001374	EX_cpd00363_e0	Ethanol-e0 Exchange	0	0.498925	0	1	50	0.364138
MGYG000001374	pan	MGYG000001374	EX_cpd00159_e0	L-Lactate-e0 Exchange	0	0.249463	0	1	50	0.364138
MGYG000001374	pan	MGYG000001374	EX_cpd00036_e0	Succinate-e0 Exchange	0.00376191	0.107313	0.00376191	1	50	0.364138
MGYG000001374	pan	MGYG000001374	EX_cpd11640_e0	H2-e0 Exchange	22.8021	22.8022	22.8022	1	60	0.516972
MGYG000001374	pan	MGYG000001374	EX_cpd00029_e0	Acetate-e0 Exchange	11.3231	11.3232	11.3232	1	60	0.516972
MGYG000001374	pan	MGYG000001374	EX_cpd00036_e0	Succinate-e0 Exchange	0.00534082	0.00534333	0.00534083	1	60	0.516972
MGYG000001374	pan	MGYG000001374	EX_cpd11640_e0	H2-e0 Exchange	22.8043	22.8044	22.8044	1	70	0.516885
MGYG000001374	pan	MGYG000001374	EX_cpd00029_e0	Acetate-e0 Exchange	11.3243	11.3243	11.3243	1	70	0.516885
MGYG000001374	pan	MGYG000001374	EX_cpd00036_e0	Succinate-e0 Exchange	0.00533993	0.0053411	0.00533994	1	70	0.516885
MGYG000001374	pan	MGYG000001374	EX_cpd11640_e0	H2-e0 Exchange	22.8059	22.806	22.806	1	80	0.516821
MGYG000001374	pan	MGYG000001374	EX_cpd00029_e0	Acetate-e0 Exchange	11.3251	11.3252	11.3252	1	80	0.516821
MGYG000001374	pan	MGYG000001374	EX_cpd00036_e0	Succinate-e0 Exchange	0.00533926	0.00536937	0.00533927	1	80	0.516821
MGYG000001374	pan	MGYG000001374	EX_cpd11640_e0	H2-e0 Exchange	11.3434	12.0142	11.8748	1	90	0.364138
MGYG000001374	pan	MGYG000001374	EX_cpd00029_e0	Acetate-e0 Exchange	7.94047	8.4394	8.18994	1	90	0.364138
MGYG000001374	pan	MGYG000001374	EX_cpd00047_e0	Formate-e0 Exchange	0	0.561052	0.0296089	1	90	0.364138
MGYG000001374	pan	MGYG000001374	EX_cpd00363_e0	Ethanol-e0 Exchange	0	0.498925	0	1	90	0.364138
MGYG000001374	pan	MGYG000001374	EX_cpd00159_e0	L-Lactate-e0 Exchange	0	0.249463	0	1	90	0.364138
MGYG000001374	pan	MGYG000001374	EX_cpd00036_e0	Succinate-e0 Exchange	0.00376191	0.103547	0.00376191	1	90	0.364138
MGYG000001374	pan	MGYG000001374	EX_cpd11640_e0	H2-e0 Exchange	11.3528	11.987	11.8573	2	50	0.364138
MGYG000001374	pan	MGYG000001374	EX_cpd00029_e0	Acetate-e0 Exchange	7.89647	8.39539	8.14593	2	50	0.364138
MGYG000001374	pan	MGYG000001374	EX_cpd00047_e0	Formate-e0 Exchange	0	0.504569	0	2	50	0.364138
MGYG000001374	pan	MGYG000001374	EX_cpd00363_e0	Ethanol-e0 Exchange	0	0.498925	0	2	50	0.364138
MGYG000001374	pan	MGYG000001374	EX_cpd00159_e0	L-Lactate-e0 Exchange	0	0.249463	0	2	50	0.364138
MGYG000001374	pan	MGYG000001374	EX_cpd00036_e0	Succinate-e0 Exchange	0.00376191	0.107313	0.00376191	2	50	0.364138
MGYG000001374	pan	MGYG000001374	EX_cpd11640_e0	H2-e0 Exchange	11.3511	11.9609	11.85	2	60	0.364138
MGYG000001374	pan	MGYG000001374	EX_cpd00029_e0	Acetate-e0 Exchange	7.90423	8.40315	8.15369	2	60	0.364138
MGYG000001374	pan	MGYG000001374	EX_cpd00363_e0	Ethanol-e0 Exchange	0	0.498925	0	2	60	0.364138
MGYG000001374	pan	MGYG000001374	EX_cpd00159_e0	L-Lactate-e0 Exchange	0	0.249463	0	2	60	0.364138
MGYG000001374	pan	MGYG000001374	EX_cpd00036_e0	Succinate-e0 Exchange	0.00376191	0.0037621	0.00376191	2	60	0.364138
MGYG000001374	pan	MGYG000001374	EX_cpd11640_e0	H2-e0 Exchange	22.8194	22.8194	22.8194	2	70	0.519381
MGYG000001374	pan	MGYG000001374	EX_cpd00029_e0	Acetate-e0 Exchange	11.4807	11.4808	11.4807	2	70	0.519381
MGYG000001374	pan	MGYG000001374	EX_cpd00036_e0	Succinate-e0 Exchange	0.00536572	0.00538431	0.00536572	2	70	0.519381
MGYG000001374	pan	MGYG000001374	EX_cpd11640_e0	H2-e0 Exchange	11.3547	11.989	11.8593	2	80	0.364138
MGYG000001374	pan	MGYG000001374	EX_cpd00029_e0	Acetate-e0 Exchange	7.89906	8.39798	8.14852	2	80	0.364138
MGYG000001374	pan	MGYG000001374	EX_cpd00047_e0	Formate-e0 Exchange	0	0.504569	0	2	80	0.364138
MGYG000001374	pan	MGYG000001374	EX_cpd00363_e0	Ethanol-e0 Exchange	0	0.498926	0	2	80	0.364138
MGYG000001374	pan	MGYG000001374	EX_cpd00159_e0	L-Lactate-e0 Exchange	0	0.249463	0	2	80	0.364138
MGYG000001374	pan	MGYG000001374	EX_cpd00141_e0	Propionate-e0 Exchange	0	0.166309	0	2	80	0.364138
MGYG000001374	pan	MGYG000001374	EX_cpd00036_e0	Succinate-e0 Exchange	0.00376191	0.126141	0.00376191	2	80	0.364138
MGYG000001374	pan	MGYG000001374	EX_cpd11640_e0	H2-e0 Exchange	11.2658	11.8756	11.7647	2	90	0.364138
MGYG000001374	pan	MGYG000001374	EX_cpd00029_e0	Acetate-e0 Exchange	7.95256	8.45149	8.20203	2	90	0.364138
MGYG000001374	pan	MGYG000001374	EX_cpd00363_e0	Ethanol-e0 Exchange	0	0.498925	0	2	90	0.364138
MGYG000001374	pan	MGYG000001374	EX_cpd00159_e0	L-Lactate-e0 Exchange	0	0.249463	0	2	90	0.364138
MGYG000001374	pan	MGYG000001374	EX_cpd00036_e0	Succinate-e0 Exchange	0.00376191	0.0037621	0.00376191	2	90	0.364138
MGYG000001374	pan	MGYG000001374	EX_cpd11640_e0	H2-e0 Exchange	11.3534	11.9876	11.8579	3	50	0.364138
MGYG000001374	pan	MGYG000001374	EX_cpd00029_e0	Acetate-e0 Exchange	7.89728	8.39621	8.14675	3	50	0.364138
MGYG000001374	pan	MGYG000001374	EX_cpd00047_e0	Formate-e0 Exchange	0	0.504569	0	3	50	0.364138
MGYG000001374	pan	MGYG000001374	EX_cpd00363_e0	Ethanol-e0 Exchange	0	0.498925	0	3	50	0.364138
MGYG000001374	pan	MGYG000001374	EX_cpd00159_e0	L-Lactate-e0 Exchange	0	0.249463	0	3	50	0.364138
MGYG000001374	pan	MGYG000001374	EX_cpd00036_e0	Succinate-e0 Exchange	0.00376191	0.107313	0.00376191	3	50	0.364138
MGYG000001374	pan	MGYG000001374	EX_cpd11640_e0	H2-e0 Exchange	22.8047	22.8047	22.8047	3	60	0.516871
MGYG000001374	pan	MGYG000001374	EX_cpd00029_e0	Acetate-e0 Exchange	11.3245	11.3245	11.3245	3	60	0.516871
MGYG000001374	pan	MGYG000001374	EX_cpd00036_e0	Succinate-e0 Exchange	0.00533979	0.00534023	0.00533979	3	60	0.516871
MGYG000001374	pan	MGYG000001374	EX_cpd11640_e0	H2-e0 Exchange	22.8024	22.8025	22.8025	3	70	0.516961
MGYG000001374	pan	MGYG000001374	EX_cpd00029_e0	Acetate-e0 Exchange	11.3233	11.3233	11.3233	3	70	0.516961
MGYG000001374	pan	MGYG000001374	EX_cpd00036_e0	Succinate-e0 Exchange	0.00534071	0.00534317	0.00534072	3	70	0.516961
MGYG000001374	pan	MGYG000001374	EX_cpd11640_e0	H2-e0 Exchange	22.8069	22.8069	22.8069	3	80	0.519863
MGYG000001374	pan	MGYG000001374	EX_cpd00029_e0	Acetate-e0 Exchange	11.4748	11.4748	11.4748	3	80	0.519863
MGYG000001374	pan	MGYG000001374	EX_cpd00036_e0	Succinate-e0 Exchange	0.0053707	0.00537237	0.0053707	3	80	0.519863
MGYG000001374	pan	MGYG000001374	EX_cpd11640_e0	H2-e0 Exchange	22.8059	22.806	22.806	3	90	0.516821
MGYG000001374	pan	MGYG000001374	EX_cpd00029_e0	Acetate-e0 Exchange	11.3251	11.3252	11.3252	3	90	0.516821
MGYG000001374	pan	MGYG000001374	EX_cpd00036_e0	Succinate-e0 Exchange	0.00533926	0.00536944	0.00533927	3	90	0.516821
MGYG000001374	pan	MGYG000001374	EX_cpd11640_e0	H2-e0 Exchange	11.3534	11.9876	11.8579	4	50	0.364138
MGYG000001374	pan	MGYG000001374	EX_cpd00029_e0	Acetate-e0 Exchange	7.89728	8.39621	8.14675	4	50	0.364138
MGYG000001374	pan	MGYG000001374	EX_cpd00047_e0	Formate-e0 Exchange	0	0.504569	0	4	50	0.364138
MGYG000001374	pan	MGYG000001374	EX_cpd00363_e0	Ethanol-e0 Exchange	0	0.498926	0	4	50	0.364138
MGYG000001374	pan	MGYG000001374	EX_cpd00159_e0	L-Lactate-e0 Exchange	0	0.249463	0	4	50	0.364138
MGYG000001374	pan	MGYG000001374	EX_cpd00036_e0	Succinate-e0 Exchange	0.00376191	0.107313	0.00376191	4	50	0.364138
MGYG000001374	pan	MGYG000001374	EX_cpd11640_e0	H2-e0 Exchange	22.8028	22.8029	22.8029	4	60	0.516947
MGYG000001374	pan	MGYG000001374	EX_cpd00029_e0	Acetate-e0 Exchange	11.3235	11.3235	11.3235	4	60	0.516947
MGYG000001374	pan	MGYG000001374	EX_cpd00036_e0	Succinate-e0 Exchange	0.00534056	0.00534346	0.00534057	4	60	0.516947
MGYG000001374	pan	MGYG000001374	EX_cpd11640_e0	H2-e0 Exchange	22.7723	22.7724	22.7723	4	70	0.518179
MGYG000001374	pan	MGYG000001374	EX_cpd00029_e0	Acetate-e0 Exchange	11.3073	11.3074	11.3074	4	70	0.518179
MGYG000001374	pan	MGYG000001374	EX_cpd00036_e0	Succinate-e0 Exchange	0.0053533	0.00537218	0.00535331	4	70	0.518179
MGYG000001374	pan	MGYG000001374	EX_cpd11640_e0	H2-e0 Exchange	22.689	22.689	22.689	4	80	0.524266
MGYG000001374	pan	MGYG000001374	EX_cpd00029_e0	Acetate-e0 Exchange	11.4203	11.4204	11.4204	4	80	0.524266
MGYG000001374	pan	MGYG000001374	EX_cpd00036_e0	Succinate-e0 Exchange	0.00541618	0.00542986	0.00541618	4	80	0.524266
MGYG000001374	pan	MGYG000001374	EX_cpd11640_e0	H2-e0 Exchange	22.8078	22.824	22.824	4	90	0.518381
MGYG000001374	pan	MGYG000001374	EX_cpd00029_e0	Acetate-e0 Exchange	11.4609	11.461	11.461	4	90	0.518381
MGYG000001374	pan	MGYG000001374	EX_cpd00047_e0	Formate-e0 Exchange	0	0.0161488	0	4	90	0.518381
MGYG000001374	pan	MGYG000001374	EX_cpd00036_e0	Succinate-e0 Exchange	0.00535538	0.00538292	0.00535539	4	90	0.518381
MGYG000001374	pan	MGYG000001374	EX_cpd11640_e0	H2-e0 Exchange	11.3534	11.9876	11.8579	5	50	0.364138
MGYG000001374	pan	MGYG000001374	EX_cpd00029_e0	Acetate-e0 Exchange	7.89728	8.39621	8.14675	5	50	0.364138
MGYG000001374	pan	MGYG000001374	EX_cpd00047_e0	Formate-e0 Exchange	0	0.504569	0	5	50	0.364138
MGYG000001374	pan	MGYG000001374	EX_cpd00363_e0	Ethanol-e0 Exchange	0	0.498925	0	5	50	0.364138
MGYG000001374	pan	MGYG000001374	EX_cpd00159_e0	L-Lactate-e0 Exchange	0	0.249463	0	5	50	0.364138
MGYG000001374	pan	MGYG000001374	EX_cpd00036_e0	Succinate-e0 Exchange	0.00376191	0.107313	0.00376191	5	50	0.364138
MGYG000001374	pan	MGYG000001374	EX_cpd11640_e0	H2-e0 Exchange	22.8028	22.8029	22.8029	5	60	0.516947
MGYG000001374	pan	MGYG000001374	EX_cpd00029_e0	Acetate-e0 Exchange	11.3235	11.3235	11.3235	5	60	0.516947
MGYG000001374	pan	MGYG000001374	EX_cpd00036_e0	Succinate-e0 Exchange	0.00534056	0.00534348	0.00534057	5	60	0.516947
MGYG000001374	pan	MGYG000001374	EX_cpd11640_e0	H2-e0 Exchange	22.8043	22.8044	22.8044	5	70	0.516885
MGYG000001374	pan	MGYG000001374	EX_cpd00029_e0	Acetate-e0 Exchange	11.3243	11.3243	11.3243	5	70	0.516885
MGYG000001374	pan	MGYG000001374	EX_cpd00036_e0	Succinate-e0 Exchange	0.00533993	0.00534908	0.00533994	5	70	0.516885
MGYG000001374	pan	MGYG000001374	EX_cpd11640_e0	H2-e0 Exchange	11.3162	11.9504	11.8207	5	80	0.364138
MGYG000001374	pan	MGYG000001374	EX_cpd00029_e0	Acetate-e0 Exchange	7.84767	8.3466	8.09713	5	80	0.364138
MGYG000001374	pan	MGYG000001374	EX_cpd00047_e0	Formate-e0 Exchange	0	0.504569	0	5	80	0.364138
MGYG000001374	pan	MGYG000001374	EX_cpd00363_e0	Ethanol-e0 Exchange	0	0.498925	0	5	80	0.364138
MGYG000001374	pan	MGYG000001374	EX_cpd00159_e0	L-Lactate-e0 Exchange	0	0.249463	0	5	80	0.364138
MGYG000001374	pan	MGYG000001374	EX_cpd00036_e0	Succinate-e0 Exchange	0.00376191	0.107313	0.00376191	5	80	0.364138
MGYG000001374	pan	MGYG000001374	EX_cpd11640_e0	H2-e0 Exchange	11.3874	11.985	11.8882	5	90	0.364138
MGYG000001374	pan	MGYG000001374	EX_cpd00029_e0	Acetate-e0 Exchange	7.91005	8.39393	8.15199	5	90	0.364138
MGYG000001374	pan	MGYG000001374	EX_cpd00047_e0	Formate-e0 Exchange	0	0.500807	0	5	90	0.364138
MGYG000001374	pan	MGYG000001374	EX_cpd00363_e0	Ethanol-e0 Exchange	0	0.483878	0	5	90	0.364138
MGYG000001374	pan	MGYG000001374	EX_cpd00159_e0	L-Lactate-e0 Exchange	0	0.241939	0	5	90	0.364138
MGYG000001374	pan	MGYG000001374	EX_cpd00036_e0	Succinate-e0 Exchange	0.00376191	0.100538	0.00376191	5	90	0.364138
MGYG000001374	pan	MGYG000001374	EX_cpd11640_e0	H2-e0 Exchange	11.3534	11.9876	11.8579	6	50	0.364138
MGYG000001374	pan	MGYG000001374	EX_cpd00029_e0	Acetate-e0 Exchange	7.89728	8.39621	8.14675	6	50	0.364138
MGYG000001374	pan	MGYG000001374	EX_cpd00047_e0	Formate-e0 Exchange	0	0.504569	0	6	50	0.364138
MGYG000001374	pan	MGYG000001374	EX_cpd00363_e0	Ethanol-e0 Exchange	0	0.498926	0	6	50	0.364138
MGYG000001374	pan	MGYG000001374	EX_cpd00159_e0	L-Lactate-e0 Exchange	0	0.249463	0	6	50	0.364138
MGYG000001374	pan	MGYG000001374	EX_cpd00036_e0	Succinate-e0 Exchange	0.00376191	0.107313	0.00376191	6	50	0.364138
MGYG000001374	pan	MGYG000001374	EX_cpd11640_e0	H2-e0 Exchange	22.82	22.8201	22.8201	6	60	0.519356
MGYG000001374	pan	MGYG000001374	EX_cpd00029_e0	Acetate-e0 Exchange	11.481	11.4811	11.4811	6	60	0.519356
MGYG000001374	pan	MGYG000001374	EX_cpd00036_e0	Succinate-e0 Exchange	0.00536546	0.00536722	0.00536546	6	60	0.519356
MGYG000001374	pan	MGYG000001374	EX_cpd11640_e0	H2-e0 Exchange	22.8196	22.9025	22.9024	6	70	0.51937
MGYG000001374	pan	MGYG000001374	EX_cpd00029_e0	Acetate-e0 Exchange	11.3981	11.4809	11.3981	6	70	0.51937
MGYG000001374	pan	MGYG000001374	EX_cpd00036_e0	Succinate-e0 Exchange	0.00536561	0.00538333	0.00536561	6	70	0.51937
MGYG000001374	pan	MGYG000001374	EX_cpd11640_e0	H2-e0 Exchange	11.3621	11.9907	11.861	6	80	0.364138
MGYG000001374	pan	MGYG000001374	EX_cpd00029_e0	Acetate-e0 Exchange	7.90137	8.4003	8.15083	6	80	0.364138
MGYG000001374	pan	MGYG000001374	EX_cpd00363_e0	Ethanol-e0 Exchange	0	0.498926	0	6	80	0.364138
MGYG000001374	pan	MGYG000001374	EX_cpd00159_e0	L-Lactate-e0 Exchange	0	0.249463	0	6	80	0.364138
MGYG000001374	pan	MGYG000001374	EX_cpd00036_e0	Succinate-e0 Exchange	0.00376191	0.107313	0.00376191	6	80	0.364138
MGYG000001374	pan	MGYG000001374	EX_cpd11640_e0	H2-e0 Exchange	11.3609	11.922	11.8721	6	90	0.364138
MGYG000001374	pan	MGYG000001374	EX_cpd00029_e0	Acetate-e0 Exchange	7.95378	8.43766	8.19573	6	90	0.364138
MGYG000001374	pan	MGYG000001374	EX_cpd00047_e0	Formate-e0 Exchange	0	0.55729	0.0460935	6	90	0.364138
MGYG000001374	pan	MGYG000001374	EX_cpd00363_e0	Ethanol-e0 Exchange	0	0.483878	0	6	90	0.364138
MGYG000001374	pan	MGYG000001374	EX_cpd00159_e0	L-Lactate-e0 Exchange	0	0.241939	0	6	90	0.364138
MGYG000001374	pan	MGYG000001374	EX_cpd00036_e0	Succinate-e0 Exchange	0.00376191	0.00376212	0.00376191	6	90	0.364138
MGYG000001374	pan	MGYG000001374	EX_cpd11640_e0	H2-e0 Exchange	11.3568	11.9666	11.8558	7	50	0.364138
MGYG000001374	pan	MGYG000001374	EX_cpd00029_e0	Acetate-e0 Exchange	7.89437	8.3933	8.14384	7	50	0.364138
MGYG000001374	pan	MGYG000001374	EX_cpd00363_e0	Ethanol-e0 Exchange	0	0.498925	0	7	50	0.364138
MGYG000001374	pan	MGYG000001374	EX_cpd00159_e0	L-Lactate-e0 Exchange	0	0.249463	0	7	50	0.364138
MGYG000001374	pan	MGYG000001374	EX_cpd00036_e0	Succinate-e0 Exchange	0.00376191	0.00376212	0.00376191	7	50	0.364138
MGYG000001374	pan	MGYG000001374	EX_cpd11640_e0	H2-e0 Exchange	11.3534	11.9876	11.8579	7	60	0.364138
MGYG000001374	pan	MGYG000001374	EX_cpd00029_e0	Acetate-e0 Exchange	7.89728	8.39621	8.14675	7	60	0.364138
MGYG000001374	pan	MGYG000001374	EX_cpd00047_e0	Formate-e0 Exchange	0	0.504569	0	7	60	0.364138
MGYG000001374	pan	MGYG000001374	EX_cpd00363_e0	Ethanol-e0 Exchange	0	0.498926	0	7	60	0.364138
MGYG000001374	pan	MGYG000001374	EX_cpd00159_e0	L-Lactate-e0 Exchange	0	0.249463	0	7	60	0.364138
MGYG000001374	pan	MGYG000001374	EX_cpd00036_e0	Succinate-e0 Exchange	0.00376191	0.107313	0.00376191	7	60	0.364138
MGYG000001374	pan	MGYG000001374	EX_cpd11640_e0	H2-e0 Exchange	22.7961	22.7962	22.7962	7	70	0.520277
MGYG000001374	pan	MGYG000001374	EX_cpd00029_e0	Acetate-e0 Exchange	11.4696	11.4697	11.4697	7	70	0.520277
MGYG000001374	pan	MGYG000001374	EX_cpd00036_e0	Succinate-e0 Exchange	0.00537498	0.0053938	0.00537498	7	70	0.520277
MGYG000001374	pan	MGYG000001374	EX_cpd11640_e0	H2-e0 Exchange	22.769	22.769	22.769	7	80	0.518315
MGYG000001374	pan	MGYG000001374	EX_cpd00029_e0	Acetate-e0 Exchange	11.3056	11.3056	11.3056	7	80	0.518315
MGYG000001374	pan	MGYG000001374	EX_cpd00036_e0	Succinate-e0 Exchange	0.00535471	0.00535783	0.00535471	7	80	0.518315
MGYG000001374	pan	MGYG000001374	EX_cpd11640_e0	H2-e0 Exchange	22.7796	22.7796	22.7796	7	90	0.517886
MGYG000001374	pan	MGYG000001374	EX_cpd00029_e0	Acetate-e0 Exchange	11.3112	11.3112	11.3112	7	90	0.517886
MGYG000001374	pan	MGYG000001374	EX_cpd00036_e0	Succinate-e0 Exchange	0.00535027	0.0053521	0.00535028	7	90	0.517886
MGYG000001374	pan	MGYG000001374	EX_cpd11640_e0	H2-e0 Exchange	11.3534	11.9876	11.8579	8	50	0.364138
MGYG000001374	pan	MGYG000001374	EX_cpd00029_e0	Acetate-e0 Exchange	7.89728	8.39621	8.14675	8	50	0.364138
MGYG000001374	pan	MGYG000001374	EX_cpd00047_e0	Formate-e0 Exchange	0	0.504569	0	8	50	0.364138
MGYG000001374	pan	MGYG000001374	EX_cpd00363_e0	Ethanol-e0 Exchange	0	0.498927	0	8	50	0.364138
MGYG000001374	pan	MGYG000001374	EX_cpd00159_e0	L-Lactate-e0 Exchange	0	0.249463	0	8	50	0.364138
MGYG000001374	pan	MGYG000001374	EX_cpd00036_e0	Succinate-e0 Exchange	0.00376191	0.107313	0.00376191	8	50	0.364138
MGYG000001374	pan	MGYG000001374	EX_cpd11640_e0	H2-e0 Exchange	22.8028	22.8029	22.8029	8	60	0.516947
MGYG000001374	pan	MGYG000001374	EX_cpd00029_e0	Acetate-e0 Exchange	11.3235	11.3235	11.3235	8	60	0.516947
MGYG000001374	pan	MGYG000001374	EX_cpd00036_e0	Succinate-e0 Exchange	0.00534056	0.00536324	0.00534057	8	60	0.516947
MGYG000001374	pan	MGYG000001374	EX_cpd11640_e0	H2-e0 Exchange	22.7898	22.7899	22.7899	8	70	0.520519
MGYG000001374	pan	MGYG000001374	EX_cpd00029_e0	Acetate-e0 Exchange	11.4666	11.4667	11.4667	8	70	0.520519
MGYG000001374	pan	MGYG000001374	EX_cpd00036_e0	Succinate-e0 Exchange	0.00537747	0.00540574	0.00537747	8	70	0.520519
MGYG000001374	pan	MGYG000001374	EX_cpd11640_e0	H2-e0 Exchange	22.7555	22.7556	22.7555	8	80	0.521853
MGYG000001374	pan	MGYG000001374	EX_cpd00029_e0	Acetate-e0 Exchange	11.4499	11.4499	11.4499	8	80	0.521853
MGYG000001374	pan	MGYG000001374	EX_cpd00036_e0	Succinate-e0 Exchange	0.00539126	0.00539281	0.00539126	8	80	0.521853
MGYG000001374	pan	MGYG000001374	EX_cpd11640_e0	H2-e0 Exchange	11.376	11.8599	11.8599	8	90	0.364138
MGYG000001374	pan	MGYG000001374	EX_cpd00029_e0	Acetate-e0 Exchange	7.87233	8.35621	8.11427	8	90	0.364138
MGYG000001374	pan	MGYG000001374	EX_cpd00363_e0	Ethanol-e0 Exchange	0	0.483878	0	8	90	0.364138
MGYG000001374	pan	MGYG000001374	EX_cpd00159_e0	L-Lactate-e0 Exchange	0	0.241939	0	8	90	0.364138
MGYG000001374	pan	MGYG000001374	EX_cpd00036_e0	Succinate-e0 Exchange	0.00376191	0.0037621	0.00376191	8	90	0.364138
MGYG000001374	pan	MGYG000001374	EX_cpd11640_e0	H2-e0 Exchange	11.3534	11.9876	11.8579	9	50	0.364138
MGYG000001374	pan	MGYG000001374	EX_cpd00029_e0	Acetate-e0 Exchange	7.89728	8.39621	8.14675	9	50	0.364138
MGYG000001374	pan	MGYG000001374	EX_cpd00047_e0	Formate-e0 Exchange	0	0.504569	0	9	50	0.364138
MGYG000001374	pan	MGYG000001374	EX_cpd00363_e0	Ethanol-e0 Exchange	0	0.498925	0	9	50	0.364138
MGYG000001374	pan	MGYG000001374	EX_cpd00159_e0	L-Lactate-e0 Exchange	0	0.249463	0	9	50	0.364138
MGYG000001374	pan	MGYG000001374	EX_cpd00036_e0	Succinate-e0 Exchange	0.00376191	0.107313	0.00376191	9	50	0.364138
MGYG000001374	pan	MGYG000001374	EX_cpd11640_e0	H2-e0 Exchange	11.359	11.9876	11.8579	9	60	0.364138
MGYG000001374	pan	MGYG000001374	EX_cpd00029_e0	Acetate-e0 Exchange	7.89728	8.39621	8.14675	9	60	0.364138
MGYG000001374	pan	MGYG000001374	EX_cpd00363_e0	Ethanol-e0 Exchange	0	0.498927	0	9	60	0.364138
MGYG000001374	pan	MGYG000001374	EX_cpd00159_e0	L-Lactate-e0 Exchange	0	0.249463	0	9	60	0.364138
MGYG000001374	pan	MGYG000001374	EX_cpd00036_e0	Succinate-e0 Exchange	0.00376191	0.107313	0.00376191	9	60	0.364138
MGYG000001374	pan	MGYG000001374	EX_cpd11640_e0	H2-e0 Exchange	22.8194	22.8194	22.8194	9	70	0.519381
MGYG000001374	pan	MGYG000001374	EX_cpd00029_e0	Acetate-e0 Exchange	11.4807	11.4808	11.4807	9	70	0.519381
MGYG000001374	pan	MGYG000001374	EX_cpd00036_e0	Succinate-e0 Exchange	0.00536572	0.00536809	0.00536572	9	70	0.519381
MGYG000001374	pan	MGYG000001374	EX_cpd11640_e0	H2-e0 Exchange	22.8197	22.8197	22.8197	9	80	0.51937
MGYG000001374	pan	MGYG000001374	EX_cpd00029_e0	Acetate-e0 Exchange	11.4808	11.4809	11.4809	9	80	0.51937
MGYG000001374	pan	MGYG000001374	EX_cpd00036_e0	Succinate-e0 Exchange	0.00536561	0.00538333	0.00536561	9	80	0.51937
MGYG000001374	pan	MGYG000001374	EX_cpd11640_e0	H2-e0 Exchange	11.3564	11.9719	11.861	9	90	0.364138
MGYG000001374	pan	MGYG000001374	EX_cpd00029_e0	Acetate-e0 Exchange	7.90137	8.4003	8.15083	9	90	0.364138
MGYG000001374	pan	MGYG000001374	EX_cpd00047_e0	Formate-e0 Exchange	0	0.504568	0	9	90	0.364138
MGYG000001374	pan	MGYG000001374	EX_cpd00363_e0	Ethanol-e0 Exchange	0	0.498926	0	9	90	0.364138
MGYG000001374	pan	MGYG000001374	EX_cpd00159_e0	L-Lactate-e0 Exchange	0	0.249463	0	9	90	0.364138
MGYG000001374	pan	MGYG000001374	EX_cpd00036_e0	Succinate-e0 Exchange	0.00376191	0.103547	0.00376191	9	90	0.364138
MGYG000001380	pan	MGYG000001380	EX_cpd11640_e0	H2-e0 Exchange	25.4355	25.436	25.4358	10	50	0.453911
MGYG000001380	pan	MGYG000001380	EX_cpd00029_e0	Acetate-e0 Exchange	12.7565	12.7567	12.7566	10	50	0.453911
MGYG000001380	pan	MGYG000001380	EX_cpd00036_e0	Succinate-e0 Exchange	0.00652127	0.00663196	0.00655955	10	50	0.453911
MGYG000001380	pan	MGYG000001380	EX_cpd00047_e0	Formate-e0 Exchange	0.0045322	0.00482353	0.00468935	10	50	0.453911
MGYG000001380	pan	MGYG000001380	EX_cpd11640_e0	H2-e0 Exchange	25.394	25.3943	25.3942	10	60	0.449461
MGYG000001380	pan	MGYG000001380	EX_cpd00029_e0	Acetate-e0 Exchange	12.6409	12.6411	12.641	10	60	0.449461
MGYG000001380	pan	MGYG000001380	EX_cpd00047_e0	Formate-e0 Exchange	0.00455604	0.0047254	0.00464338	10	60	0.449461
MGYG000001380	pan	MGYG000001380	EX_cpd00036_e0	Succinate-e0 Exchange	0.00462673	0.00465732	0.00464338	10	60	0.449461
MGYG000001380	pan	MGYG000001380	EX_cpd11640_e0	H2-e0 Exchange	23.1569	23.2553	23.2497	10	70	0.536543
MGYG000001380	pan	MGYG000001380	EX_cpd00029_e0	Acetate-e0 Exchange	11.45	11.5428	11.45	10	70	0.536543
MGYG000001380	pan	MGYG000001380	EX_cpd00047_e0	Formate-e0 Exchange	0	0.00559725	0.00554303	10	70	0.536543
MGYG000001380	pan	MGYG000001380	EX_cpd00036_e0	Succinate-e0 Exchange	0.00551595	0.0055619	0.00554303	10	70	0.536543
MGYG000001380	pan	MGYG000001380	EX_cpd11640_e0	H2-e0 Exchange	25.3958	25.3958	25.3958	10	80	0.449396
MGYG000001380	pan	MGYG000001380	EX_cpd00029_e0	Acetate-e0 Exchange	12.6418	12.6418	12.6418	10	80	0.449396
MGYG000001380	pan	MGYG000001380	EX_cpd00047_e0	Formate-e0 Exchange	0.00463749	0.00464792	0.00464271	10	80	0.449396
MGYG000001380	pan	MGYG000001380	EX_cpd00036_e0	Succinate-e0 Exchange	0.00464166	0.00464357	0.00464271	10	80	0.449396
MGYG000001380	pan	MGYG000001380	EX_cpd11640_e0	H2-e0 Exchange	24.9746	24.9749	24.9748	10	90	0.465109
MGYG000001380	pan	MGYG000001380	EX_cpd00029_e0	Acetate-e0 Exchange	12.4319	12.4321	12.432	10	90	0.465109
MGYG000001380	pan	MGYG000001380	EX_cpd00036_e0	Succinate-e0 Exchange	0.00915429	0.00925884	0.00918838	10	90	0.465109
MGYG000001380	pan	MGYG000001380	EX_cpd00047_e0	Formate-e0 Exchange	0	0.000130605	0	10	90	0.465109
MGYG000001380	pan	MGYG000001380	EX_cpd11640_e0	H2-e0 Exchange	24.9784	24.9786	24.9785	1	50	0.464373
MGYG000001380	pan	MGYG000001380	EX_cpd00029_e0	Acetate-e0 Exchange	12.4334	12.4335	12.4335	1	50	0.464373
MGYG000001380	pan	MGYG000001380	EX_cpd00036_e0	Succinate-e0 Exchange	0.0090033	0.0090388	0.00901571	1	50	0.464373
MGYG000001380	pan	MGYG000001380	EX_cpd00047_e0	Formate-e0 Exchange	0.0047465	0.00484034	0.00479744	1	50	0.464373
MGYG000001380	pan	MGYG000001380	EX_cpd11640_e0	H2-e0 Exchange	25.394	25.3943	25.3942	1	60	0.449461
MGYG000001380	pan	MGYG000001380	EX_cpd00029_e0	Acetate-e0 Exchange	12.6409	12.6411	12.641	1	60	0.449461
MGYG000001380	pan	MGYG000001380	EX_cpd00047_e0	Formate-e0 Exchange	0.00455604	0.00472625	0.00464338	1	60	0.449461
MGYG000001380	pan	MGYG000001380	EX_cpd00036_e0	Succinate-e0 Exchange	0.00462661	0.00465747	0.00464338	1	60	0.449461
MGYG000001380	pan	MGYG000001380	EX_cpd11640_e0	H2-e0 Exchange	23.0937	23.0937	23.0937	1	70	0.536633
MGYG000001380	pan	MGYG000001380	EX_cpd00029_e0	Acetate-e0 Exchange	11.5531	11.5531	11.5531	1	70	0.536633
MGYG000001380	pan	MGYG000001380	EX_cpd00036_e0	Succinate-e0 Exchange	0.0259695	0.0259849	0.0259793	1	70	0.536633
MGYG000001380	pan	MGYG000001380	EX_cpd11640_e0	H2-e0 Exchange	24.6229	24.6232	24.6231	1	80	0.466821
MGYG000001380	pan	MGYG000001380	EX_cpd00029_e0	Acetate-e0 Exchange	12.1045	12.1047	12.1046	1	80	0.466821
MGYG000001380	pan	MGYG000001380	EX_cpd00047_e0	Formate-e0 Exchange	0.0047057	0.00492169	0.00482272	1	80	0.466821
MGYG000001380	pan	MGYG000001380	EX_cpd00036_e0	Succinate-e0 Exchange	0.00480115	0.00484106	0.00482272	1	80	0.466821
MGYG000001380	pan	MGYG000001380	EX_cpd11640_e0	H2-e0 Exchange	23.1909	23.1988	23.1988	1	90	0.537453
MGYG000001380	pan	MGYG000001380	EX_cpd00029_e0	Acetate-e0 Exchange	11.5547	11.557	11.5548	1	90	0.537453
MGYG000001380	pan	MGYG000001380	EX_cpd00047_e0	Formate-e0 Exchange	0	0.00560474	0	1	90	0.537453
MGYG000001380	pan	MGYG000001380	EX_cpd11640_e0	H2-e0 Exchange	23.119	23.119	23.119	2	50	0.536457
MGYG000001380	pan	MGYG000001380	EX_cpd00029_e0	Acetate-e0 Exchange	11.5553	11.5554	11.5554	2	50	0.536457
MGYG000001380	pan	MGYG000001380	EX_cpd00036_e0	Succinate-e0 Exchange	0.00554213	0.00554429	0.00554213	2	50	0.536457
MGYG000001380	pan	MGYG000001380	EX_cpd11640_e0	H2-e0 Exchange	24.7822	24.7823	24.7823	2	60	0.431088
MGYG000001380	pan	MGYG000001380	EX_cpd00029_e0	Acetate-e0 Exchange	12.2576	12.2576	12.2576	2	60	0.431088
MGYG000001380	pan	MGYG000001380	EX_cpd00047_e0	Formate-e0 Exchange	0.00440712	0.00449253	0.00445357	2	60	0.431088
MGYG000001380	pan	MGYG000001380	EX_cpd00036_e0	Succinate-e0 Exchange	0.00445357	0.00446068	0.00445357	2	60	0.431088
MGYG000001380	pan	MGYG000001380	EX_cpd11640_e0	H2-e0 Exchange	24.9788	24.979	24.9789	2	70	0.464356
MGYG000001380	pan	MGYG000001380	EX_cpd00029_e0	Acetate-e0 Exchange	12.4336	12.4337	12.4337	2	70	0.464356
MGYG000001380	pan	MGYG000001380	EX_cpd00036_e0	Succinate-e0 Exchange	0.00899846	0.00903645	0.00901172	2	70	0.464356
MGYG000001380	pan	MGYG000001380	EX_cpd00047_e0	Formate-e0 Exchange	0.00474281	0.0048432	0.00479726	2	70	0.464356
MGYG000001380	pan	MGYG000001380	EX_cpd11640_e0	H2-e0 Exchange	23.9741	23.9746	23.9744	2	80	0.43848
MGYG000001380	pan	MGYG000001380	EX_cpd00029_e0	Acetate-e0 Exchange	12.3799	12.3802	12.3801	2	80	0.43848
MGYG000001380	pan	MGYG000001380	EX_cpd00047_e0	Formate-e0 Exchange	0	0.00478286	0.00452993	2	80	0.43848
MGYG000001380	pan	MGYG000001380	EX_cpd11640_e0	H2-e0 Exchange	25.0042	25.0045	25.0044	2	90	0.464921
MGYG000001380	pan	MGYG000001380	EX_cpd00029_e0	Acetate-e0 Exchange	12.4531	12.4533	12.4533	2	90	0.464921
MGYG000001380	pan	MGYG000001380	EX_cpd00036_e0	Succinate-e0 Exchange	0.00907237	0.00920574	0.00914422	2	90	0.464921
MGYG000001380	pan	MGYG000001380	EX_cpd00047_e0	Formate-e0 Exchange	0.00466764	0.00493054	0.00480309	2	90	0.464921
MGYG000001380	pan	MGYG000001380	EX_cpd11640_e0	H2-e0 Exchange	22.9396	22.9397	22.9396	3	50	0.531339
MGYG000001380	pan	MGYG000001380	EX_cpd00029_e0	Acetate-e0 Exchange	11.3192	11.3193	11.3192	3	50	0.531339
MGYG000001380	pan	MGYG000001380	EX_cpd00036_e0	Succinate-e0 Exchange	0.0246907	0.0247619	0.0247364	3	50	0.531339
MGYG000001380	pan	MGYG000001380	EX_cpd11640_e0	H2-e0 Exchange	25.3954	25.3957	25.3956	3	60	0.449475
MGYG000001380	pan	MGYG000001380	EX_cpd00029_e0	Acetate-e0 Exchange	12.6416	12.6418	12.6417	3	60	0.449475
MGYG000001380	pan	MGYG000001380	EX_cpd00047_e0	Formate-e0 Exchange	0.00453878	0.00474252	0.00464352	3	60	0.449475
MGYG000001380	pan	MGYG000001380	EX_cpd00036_e0	Succinate-e0 Exchange	0.00461021	0.00466024	0.00464352	3	60	0.449475
MGYG000001380	pan	MGYG000001380	EX_cpd11640_e0	H2-e0 Exchange	22.6084	22.6945	22.6945	3	70	0.514437
MGYG000001380	pan	MGYG000001380	EX_cpd00029_e0	Acetate-e0 Exchange	11.1451	11.2258	11.1451	3	70	0.514437
MGYG000001380	pan	MGYG000001380	EX_cpd00036_e0	Succinate-e0 Exchange	0.0207404	0.0207844	0.0207687	3	70	0.514437
MGYG000001380	pan	MGYG000001380	EX_cpd00047_e0	Formate-e0 Exchange	0	0.00535415	0	3	70	0.514437
MGYG000001380	pan	MGYG000001380	EX_cpd11640_e0	H2-e0 Exchange	24.7928	24.7934	24.7933	3	80	0.431043
MGYG000001380	pan	MGYG000001380	EX_cpd00029_e0	Acetate-e0 Exchange	12.2613	12.2615	12.2614	3	80	0.431043
MGYG000001380	pan	MGYG000001380	EX_cpd00047_e0	Formate-e0 Exchange	0.00428831	0.0046047	0.0044531	3	80	0.431043
MGYG000001380	pan	MGYG000001380	EX_cpd00036_e0	Succinate-e0 Exchange	0.00116063	0.00135599	0.00119109	3	80	0.431043
MGYG000001380	pan	MGYG000001380	EX_cpd11640_e0	H2-e0 Exchange	25.0439	25.0441	25.044	3	90	0.469429
MGYG000001380	pan	MGYG000001380	EX_cpd00029_e0	Acetate-e0 Exchange	12.628	12.6281	12.6281	3	90	0.469429
MGYG000001380	pan	MGYG000001380	EX_cpd00047_e0	Formate-e0 Exchange	0.00478523	0.00491037	0.00484967	3	90	0.469429
MGYG000001380	pan	MGYG000001380	EX_cpd11640_e0	H2-e0 Exchange	25.3479	25.3482	25.3481	4	50	0.449381
MGYG000001380	pan	MGYG000001380	EX_cpd00029_e0	Acetate-e0 Exchange	12.6098	12.61	12.6099	4	50	0.449381
MGYG000001380	pan	MGYG000001380	EX_cpd00047_e0	Formate-e0 Exchange	0.00454462	0.00472497	0.00464256	4	50	0.449381
MGYG000001380	pan	MGYG000001380	EX_cpd00036_e0	Succinate-e0 Exchange	0.00464255	0.00465783	0.00464256	4	50	0.449381
MGYG000001380	pan	MGYG000001380	EX_cpd11640_e0	H2-e0 Exchange	25.3932	25.3932	25.3932	4	60	0.449573
MGYG000001380	pan	MGYG000001380	EX_cpd00029_e0	Acetate-e0 Exchange	12.6406	12.6406	12.6406	4	60	0.449573
MGYG000001380	pan	MGYG000001380	EX_cpd00047_e0	Formate-e0 Exchange	0.00464291	0.00464606	0.00464453	4	60	0.449573
MGYG000001380	pan	MGYG000001380	EX_cpd00036_e0	Succinate-e0 Exchange	0.00464402	0.00464479	0.00464453	4	60	0.449573
MGYG000001380	pan	MGYG000001380	EX_cpd11640_e0	H2-e0 Exchange	23.1308	23.2293	23.2293	4	70	0.536758
MGYG000001380	pan	MGYG000001380	EX_cpd00029_e0	Acetate-e0 Exchange	11.447	11.54	11.4471	4	70	0.536758
MGYG000001380	pan	MGYG000001380	EX_cpd00036_e0	Succinate-e0 Exchange	0.0259888	0.0260199	0.0260087	4	70	0.536758
MGYG000001380	pan	MGYG000001380	EX_cpd00047_e0	Formate-e0 Exchange	0	0.00557316	0	4	70	0.536758
MGYG000001380	pan	MGYG000001380	EX_cpd11640_e0	H2-e0 Exchange	25.0872	25.0876	25.0876	4	80	0.445351
MGYG000001380	pan	MGYG000001380	EX_cpd00029_e0	Acetate-e0 Exchange	12.4545	12.4547	12.4546	4	80	0.445351
MGYG000001380	pan	MGYG000001380	EX_cpd11640_e0	H2-e0 Exchange	23.1663	23.1666	23.1666	4	90	0.536819
MGYG000001380	pan	MGYG000001380	EX_cpd00029_e0	Acetate-e0 Exchange	11.5767	11.5768	11.5768	4	90	0.536819
MGYG000001380	pan	MGYG000001380	EX_cpd11640_e0	H2-e0 Exchange	23.3658	23.423	23.3807	5	50	0.53725
MGYG000001380	pan	MGYG000001380	EX_cpd00029_e0	Acetate-e0 Exchange	11.3887	11.3887	11.3887	5	50	0.53725
MGYG000001380	pan	MGYG000001380	EX_cpd00047_e0	Formate-e0 Exchange	0	0.0571675	0.0422068	5	50	0.53725
MGYG000001380	pan	MGYG000001380	EX_cpd00036_e0	Succinate-e0 Exchange	0.0261024	0.0261364	0.0261242	5	50	0.53725
MGYG000001380	pan	MGYG000001380	EX_cpd11640_e0	H2-e0 Exchange	25.3974	25.3977	25.3976	5	60	0.449392
MGYG000001380	pan	MGYG000001380	EX_cpd00029_e0	Acetate-e0 Exchange	12.6426	12.6428	12.6427	5	60	0.449392
MGYG000001380	pan	MGYG000001380	EX_cpd00047_e0	Formate-e0 Exchange	0.00454531	0.00473525	0.00464267	5	60	0.449392
MGYG000001380	pan	MGYG000001380	EX_cpd00036_e0	Succinate-e0 Exchange	0.00461171	0.00465831	0.00464267	5	60	0.449392
MGYG000001380	pan	MGYG000001380	EX_cpd11640_e0	H2-e0 Exchange	24.1408	24.1446	24.1445	5	70	0.45148
MGYG000001380	pan	MGYG000001380	EX_cpd00029_e0	Acetate-e0 Exchange	12.2159	12.2172	12.2171	5	70	0.45148
MGYG000001380	pan	MGYG000001380	EX_cpd00036_e0	Succinate-e0 Exchange	0.405248	0.406586	0.405347	5	70	0.45148
MGYG000001380	pan	MGYG000001380	EX_cpd00047_e0	Formate-e0 Exchange	0.00442918	0.00489972	0.00466423	5	70	0.45148
MGYG000001380	pan	MGYG000001380	EX_cpd11640_e0	H2-e0 Exchange	24.6114	24.6115	24.6115	5	80	0.450266
MGYG000001380	pan	MGYG000001380	EX_cpd00029_e0	Acetate-e0 Exchange	11.9427	11.9427	11.9427	5	80	0.450266
MGYG000001380	pan	MGYG000001380	EX_cpd00036_e0	Succinate-e0 Exchange	0.00570018	0.00571082	0.00570392	5	80	0.450266
MGYG000001380	pan	MGYG000001380	EX_cpd00047_e0	Formate-e0 Exchange	0.00463627	0.00466442	0.00465169	5	80	0.450266
MGYG000001380	pan	MGYG000001380	EX_cpd11640_e0	H2-e0 Exchange	22.6664	22.6665	22.6665	5	90	0.551817
MGYG000001380	pan	MGYG000001380	EX_cpd00029_e0	Acetate-e0 Exchange	11.4117	11.4117	11.4117	5	90	0.551817
MGYG000001380	pan	MGYG000001380	EX_cpd11640_e0	H2-e0 Exchange	25.1693	25.1695	25.1694	6	50	0.44438
MGYG000001380	pan	MGYG000001380	EX_cpd00029_e0	Acetate-e0 Exchange	12.3685	12.3686	12.3685	6	50	0.44438
MGYG000001380	pan	MGYG000001380	EX_cpd00047_e0	Formate-e0 Exchange	0.004529	0.00464312	0.00459089	6	50	0.44438
MGYG000001380	pan	MGYG000001380	EX_cpd00036_e0	Succinate-e0 Exchange	0.00459089	0.0046004	0.00459089	6	50	0.44438
MGYG000001380	pan	MGYG000001380	EX_cpd11640_e0	H2-e0 Exchange	25.3974	25.3977	25.3976	6	60	0.449392
MGYG000001380	pan	MGYG000001380	EX_cpd00029_e0	Acetate-e0 Exchange	12.6426	12.6428	12.6427	6	60	0.449392
MGYG000001380	pan	MGYG000001380	EX_cpd00047_e0	Formate-e0 Exchange	0.00454531	0.00473535	0.00464267	6	60	0.449392
MGYG000001380	pan	MGYG000001380	EX_cpd00036_e0	Succinate-e0 Exchange	0.00461171	0.00465831	0.00464267	6	60	0.449392
MGYG000001380	pan	MGYG000001380	EX_cpd11640_e0	H2-e0 Exchange	22.817	22.9243	22.9242	6	70	0.552
MGYG000001380	pan	MGYG000001380	EX_cpd00029_e0	Acetate-e0 Exchange	11.2677	11.3691	11.2679	6	70	0.552
MGYG000001380	pan	MGYG000001380	EX_cpd00047_e0	Formate-e0 Exchange	0	0.0058024	0	6	70	0.552
MGYG000001380	pan	MGYG000001380	EX_cpd11640_e0	H2-e0 Exchange	23.869	23.871	23.8709	6	80	0.446147
MGYG000001380	pan	MGYG000001380	EX_cpd00029_e0	Acetate-e0 Exchange	11.9454	11.9461	11.946	6	80	0.446147
MGYG000001380	pan	MGYG000001380	EX_cpd00036_e0	Succinate-e0 Exchange	0.439947	0.440634	0.439998	6	80	0.446147
MGYG000001380	pan	MGYG000001380	EX_cpd00047_e0	Formate-e0 Exchange	0.00448819	0.0047301	0.00460915	6	80	0.446147
MGYG000001380	pan	MGYG000001380	EX_cpd11640_e0	H2-e0 Exchange	25.4789	25.4791	25.4791	6	90	0.454003
MGYG000001380	pan	MGYG000001380	EX_cpd00029_e0	Acetate-e0 Exchange	12.7858	12.7859	12.7858	6	90	0.454003
MGYG000001380	pan	MGYG000001380	EX_cpd00036_e0	Succinate-e0 Exchange	0.00653395	0.00662001	0.0065813	6	90	0.454003
MGYG000001380	pan	MGYG000001380	EX_cpd00047_e0	Formate-e0 Exchange	0.00460089	0.00477046	0.0046903	6	90	0.454003
MGYG000001380	pan	MGYG000001380	EX_cpd11640_e0	H2-e0 Exchange	23.0001	23.0003	23.0003	7	50	0.536399
MGYG000001380	pan	MGYG000001380	EX_cpd00029_e0	Acetate-e0 Exchange	11.456	11.4561	11.4561	7	50	0.536399
MGYG000001380	pan	MGYG000001380	EX_cpd00036_e0	Succinate-e0 Exchange	0.0258457	0.0259685	0.0259244	7	50	0.536399
MGYG000001380	pan	MGYG000001380	EX_cpd00047_e0	Formate-e0 Exchange	0	0.000109945	0	7	50	0.536399
MGYG000001380	pan	MGYG000001380	EX_cpd11640_e0	H2-e0 Exchange	24.9814	24.9817	24.9816	7	60	0.464419
MGYG000001380	pan	MGYG000001380	EX_cpd00029_e0	Acetate-e0 Exchange	12.4328	12.433	12.4329	7	60	0.464419
MGYG000001380	pan	MGYG000001380	EX_cpd00047_e0	Formate-e0 Exchange	0.00466605	0.00490902	0.0047979	7	60	0.464419
MGYG000001380	pan	MGYG000001380	EX_cpd00036_e0	Succinate-e0 Exchange	0.0047736	0.0048185	0.0047979	7	60	0.464419
MGYG000001380	pan	MGYG000001380	EX_cpd11640_e0	H2-e0 Exchange	23.1669	23.1673	23.1673	7	70	0.536793
MGYG000001380	pan	MGYG000001380	EX_cpd00029_e0	Acetate-e0 Exchange	11.577	11.5771	11.5771	7	70	0.536793
MGYG000001380	pan	MGYG000001380	EX_cpd00036_e0	Succinate-e0 Exchange	0	0.000129527	1.77489e-11	7	70	0.536793
MGYG000001380	pan	MGYG000001380	EX_cpd00047_e0	Formate-e0 Exchange	0	0.00011483	0	7	70	0.536793
MGYG000001380	pan	MGYG000001380	EX_cpd11640_e0	H2-e0 Exchange	25.2021	25.2027	25.2026	7	80	0.444207
MGYG000001380	pan	MGYG000001380	EX_cpd00029_e0	Acetate-e0 Exchange	12.3909	12.3911	12.3911	7	80	0.444207
MGYG000001380	pan	MGYG000001380	EX_cpd00047_e0	Formate-e0 Exchange	0.00444118	0.00473027	0.0045891	7	80	0.444207
MGYG000001380	pan	MGYG000001380	EX_cpd00036_e0	Succinate-e0 Exchange	0.00425309	0.00442946	0.00428144	7	80	0.444207
MGYG000001380	pan	MGYG000001380	EX_cpd11640_e0	H2-e0 Exchange	25.0015	25.0016	25.0016	7	90	0.465608
MGYG000001380	pan	MGYG000001380	EX_cpd00029_e0	Acetate-e0 Exchange	12.4521	12.4521	12.4521	7	90	0.465608
MGYG000001380	pan	MGYG000001380	EX_cpd00036_e0	Succinate-e0 Exchange	0.00929991	0.00931321	0.0093056	7	90	0.465608
MGYG000001380	pan	MGYG000001380	EX_cpd11640_e0	H2-e0 Exchange	25.1698	25.1703	25.1702	8	50	0.444382
MGYG000001380	pan	MGYG000001380	EX_cpd00029_e0	Acetate-e0 Exchange	12.3687	12.3689	12.3688	8	50	0.444382
MGYG000001380	pan	MGYG000001380	EX_cpd00047_e0	Formate-e0 Exchange	0.00445951	0.00471373	0.0045909	8	50	0.444382
MGYG000001380	pan	MGYG000001380	EX_cpd00036_e0	Succinate-e0 Exchange	0.00429815	0.00445587	0.00432251	8	50	0.444382
MGYG000001380	pan	MGYG000001380	EX_cpd11640_e0	H2-e0 Exchange	25.3954	25.3957	25.3956	8	60	0.449475
MGYG000001380	pan	MGYG000001380	EX_cpd00029_e0	Acetate-e0 Exchange	12.6416	12.6418	12.6417	8	60	0.449475
MGYG000001380	pan	MGYG000001380	EX_cpd00047_e0	Formate-e0 Exchange	0.00453858	0.00474311	0.00464352	8	60	0.449475
MGYG000001380	pan	MGYG000001380	EX_cpd00036_e0	Succinate-e0 Exchange	0.00464351	0.00466034	0.00464352	8	60	0.449475
MGYG000001380	pan	MGYG000001380	EX_cpd11640_e0	H2-e0 Exchange	23.1663	23.1666	23.1666	8	70	0.536819
MGYG000001380	pan	MGYG000001380	EX_cpd00029_e0	Acetate-e0 Exchange	11.5767	11.5768	11.5768	8	70	0.536819
MGYG000001380	pan	MGYG000001380	EX_cpd11640_e0	H2-e0 Exchange	24.4302	24.4303	24.4303	8	80	0.456236
MGYG000001380	pan	MGYG000001380	EX_cpd00029_e0	Acetate-e0 Exchange	11.8549	11.8549	11.8549	8	80	0.456236
MGYG000001380	pan	MGYG000001380	EX_cpd00036_e0	Succinate-e0 Exchange	0.00710162	0.00711257	0.00710543	8	80	0.456236
MGYG000001380	pan	MGYG000001380	EX_cpd00047_e0	Formate-e0 Exchange	0.00469766	0.00472654	0.00471337	8	80	0.456236
MGYG000001380	pan	MGYG000001380	EX_cpd11640_e0	H2-e0 Exchange	24.8695	24.8696	24.8696	8	90	0.463763
MGYG000001380	pan	MGYG000001380	EX_cpd00029_e0	Acetate-e0 Exchange	12.3262	12.3263	12.3263	8	90	0.463763
MGYG000001380	pan	MGYG000001380	EX_cpd00036_e0	Succinate-e0 Exchange	0.0088662	0.00888424	0.00887248	8	90	0.463763
MGYG000001380	pan	MGYG000001380	EX_cpd00047_e0	Formate-e0 Exchange	0.00476535	0.00481297	0.00479113	8	90	0.463763
MGYG000001380	pan	MGYG000001380	EX_cpd11640_e0	H2-e0 Exchange	25.4379	25.4383	25.4382	9	50	0.453892
MGYG000001380	pan	MGYG000001380	EX_cpd00029_e0	Acetate-e0 Exchange	12.7567	12.7569	12.7568	9	50	0.453892
MGYG000001380	pan	MGYG000001380	EX_cpd00047_e0	Formate-e0 Exchange	0.00452204	0.00483083	0.00468915	9	50	0.453892
MGYG000001380	pan	MGYG000001380	EX_cpd00036_e0	Succinate-e0 Exchange	0.00465834	0.00471542	0.00468915	9	50	0.453892
MGYG000001380	pan	MGYG000001380	EX_cpd11640_e0	H2-e0 Exchange	25.3479	25.3482	25.3481	9	60	0.449381
MGYG000001380	pan	MGYG000001380	EX_cpd00029_e0	Acetate-e0 Exchange	12.6098	12.61	12.6099	9	60	0.449381
MGYG000001380	pan	MGYG000001380	EX_cpd00047_e0	Formate-e0 Exchange	0.00454461	0.00472497	0.00464256	9	60	0.449381
MGYG000001380	pan	MGYG000001380	EX_cpd00036_e0	Succinate-e0 Exchange	0.00464255	0.00465783	0.00464256	9	60	0.449381
MGYG000001380	pan	MGYG000001380	EX_cpd11640_e0	H2-e0 Exchange	23.1663	23.1666	23.1666	9	70	0.536819
MGYG000001380	pan	MGYG000001380	EX_cpd00029_e0	Acetate-e0 Exchange	11.5767	11.5768	11.5768	9	70	0.536819
MGYG000001380	pan	MGYG000001380	EX_cpd11640_e0	H2-e0 Exchange	24.026	24.0264	24.0263	9	80	0.431581
MGYG000001380	pan	MGYG000001380	EX_cpd00029_e0	Acetate-e0 Exchange	12.4262	12.4264	12.4263	9	80	0.431581
MGYG000001380	pan	MGYG000001380	EX_cpd00047_e0	Formate-e0 Exchange	0	0.00459258	0.00445866	9	80	0.431581
MGYG000001380	pan	MGYG000001380	EX_cpd11640_e0	H2-e0 Exchange	24.955	24.9555	24.9554	9	90	0.464906
MGYG000001380	pan	MGYG000001380	EX_cpd00029_e0	Acetate-e0 Exchange	12.4816	12.4819	12.4818	9	90	0.464906
MGYG000001380	pan	MGYG000001380	EX_cpd00047_e0	Formate-e0 Exchange	0.00462087	0.00497458	0.00480294	9	90	0.464906
MGYG000001400	pan	MGYG000001400	EX_cpd11640_e0	H2-e0 Exchange	22.7487	22.7602	22.7547	10	60	0.527027
MGYG000001400	pan	MGYG000001400	EX_cpd00029_e0	Acetate-e0 Exchange	11.1751	11.1811	11.1751	10	60	0.527027
MGYG000001400	pan	MGYG000001400	EX_cpd00047_e0	Formate-e0 Exchange	0	0.00547426	0.00544471	10	60	0.527027
MGYG000001400	pan	MGYG000001400	EX_cpd00036_e0	Succinate-e0 Exchange	0.00544471	0.00545456	0.00544471	10	60	0.527027
MGYG000001400	pan	MGYG000001400	EX_cpd11640_e0	H2-e0 Exchange	18.2302	18.2473	18.2425	10	80	0.46848
MGYG000001400	pan	MGYG000001400	EX_cpd00029_e0	Acetate-e0 Exchange	8.87475	8.88702	8.87478	10	80	0.46848
MGYG000001400	pan	MGYG000001400	EX_cpd00047_e0	Formate-e0 Exchange	0	0.00488698	0.00483987	10	80	0.46848
MGYG000001400	pan	MGYG000001400	EX_cpd00036_e0	Succinate-e0 Exchange	0.00483986	0.0048564	0.00483987	10	80	0.46848
MGYG000001400	pan	MGYG000001400	EX_cpd11640_e0	H2-e0 Exchange	22.0695	22.0696	22.0696	10	90	0.504536
MGYG000001400	pan	MGYG000001400	EX_cpd00029_e0	Acetate-e0 Exchange	11.03	11.03	11.03	10	90	0.504536
MGYG000001400	pan	MGYG000001400	EX_cpd00036_e0	Succinate-e0 Exchange	0.00521236	0.00523087	0.00521236	10	90	0.504536
MGYG000001400	pan	MGYG000001400	EX_cpd11640_e0	H2-e0 Exchange	22.6995	22.6996	22.6996	1	60	0.527902
MGYG000001400	pan	MGYG000001400	EX_cpd00029_e0	Acetate-e0 Exchange	11.1781	11.1782	11.1782	1	60	0.527902
MGYG000001400	pan	MGYG000001400	EX_cpd00036_e0	Succinate-e0 Exchange	0.00545374	0.00548685	0.00545375	1	60	0.527902
MGYG000001400	pan	MGYG000001400	EX_cpd11640_e0	H2-e0 Exchange	21.8952	21.8953	21.8952	1	80	0.498832
MGYG000001400	pan	MGYG000001400	EX_cpd00029_e0	Acetate-e0 Exchange	10.9338	10.9339	10.9339	1	80	0.498832
MGYG000001400	pan	MGYG000001400	EX_cpd00036_e0	Succinate-e0 Exchange	0.00515343	0.00517168	0.00515343	1	80	0.498832
MGYG000001400	pan	MGYG000001400	EX_cpd11640_e0	H2-e0 Exchange	22.0619	22.0619	22.0619	1	90	0.504811
MGYG000001400	pan	MGYG000001400	EX_cpd00029_e0	Acetate-e0 Exchange	11.0266	11.0266	11.0266	1	90	0.504811
MGYG000001400	pan	MGYG000001400	EX_cpd00036_e0	Succinate-e0 Exchange	0.0052152	0.00523075	0.0052152	1	90	0.504811
MGYG000001400	pan	MGYG000001400	EX_cpd11640_e0	H2-e0 Exchange	22.7013	22.7014	22.7014	2	60	0.527837
MGYG000001400	pan	MGYG000001400	EX_cpd00029_e0	Acetate-e0 Exchange	11.1789	11.179	11.179	2	60	0.527837
MGYG000001400	pan	MGYG000001400	EX_cpd00036_e0	Succinate-e0 Exchange	0.00545307	0.00547817	0.00545308	2	60	0.527837
MGYG000001400	pan	MGYG000001400	EX_cpd11640_e0	H2-e0 Exchange	22.6864	22.6919	22.6865	2	80	0.528607
MGYG000001400	pan	MGYG000001400	EX_cpd00029_e0	Acetate-e0 Exchange	11.1394	11.1395	11.1395	2	80	0.528607
MGYG000001400	pan	MGYG000001400	EX_cpd00047_e0	Formate-e0 Exchange	0	0.00548585	0.00544178	2	80	0.528607
MGYG000001400	pan	MGYG000001400	EX_cpd00036_e0	Succinate-e0 Exchange	0.00546103	0.00547658	0.00546104	2	80	0.528607
MGYG000001400	pan	MGYG000001400	EX_cpd11640_e0	H2-e0 Exchange	22.0619	22.0619	22.0619	2	90	0.504811
MGYG000001400	pan	MGYG000001400	EX_cpd00029_e0	Acetate-e0 Exchange	11.0266	11.0266	11.0266	2	90	0.504811
MGYG000001400	pan	MGYG000001400	EX_cpd00036_e0	Succinate-e0 Exchange	0.0052152	0.00523075	0.0052152	2	90	0.504811
MGYG000001400	pan	MGYG000001400	EX_cpd11640_e0	H2-e0 Exchange	22.7264	22.7265	22.7265	3	60	0.52691
MGYG000001400	pan	MGYG000001400	EX_cpd00029_e0	Acetate-e0 Exchange	11.1902	11.1903	11.1903	3	60	0.52691
MGYG000001400	pan	MGYG000001400	EX_cpd00036_e0	Succinate-e0 Exchange	0.0054435	0.00545234	0.0054435	3	60	0.52691
MGYG000001400	pan	MGYG000001400	EX_cpd11640_e0	H2-e0 Exchange	22.1134	22.1134	22.1134	3	80	0.504852
MGYG000001400	pan	MGYG000001400	EX_cpd00029_e0	Acetate-e0 Exchange	11.0129	11.013	11.013	3	80	0.504852
MGYG000001400	pan	MGYG000001400	EX_cpd00036_e0	Succinate-e0 Exchange	0.00521562	0.00522984	0.00521562	3	80	0.504852
MGYG000001400	pan	MGYG000001400	EX_cpd11640_e0	H2-e0 Exchange	18.2919	18.292	18.292	3	90	0.459221
MGYG000001400	pan	MGYG000001400	EX_cpd00029_e0	Acetate-e0 Exchange	9.06975	9.06985	9.06981	3	90	0.459221
MGYG000001400	pan	MGYG000001400	EX_cpd00036_e0	Succinate-e0 Exchange	0.0047442	0.00477109	0.0047442	3	90	0.459221
MGYG000001400	pan	MGYG000001400	EX_cpd11640_e0	H2-e0 Exchange	22.7487	22.7602	22.7547	4	60	0.527027
MGYG000001400	pan	MGYG000001400	EX_cpd00029_e0	Acetate-e0 Exchange	11.1751	11.1811	11.1751	4	60	0.527027
MGYG000001400	pan	MGYG000001400	EX_cpd00047_e0	Formate-e0 Exchange	0	0.00547426	0.00544471	4	60	0.527027
MGYG000001400	pan	MGYG000001400	EX_cpd00036_e0	Succinate-e0 Exchange	0.00544471	0.00545456	0.00544471	4	60	0.527027
MGYG000001400	pan	MGYG000001400	EX_cpd11640_e0	H2-e0 Exchange	22.7487	22.7602	22.7547	4	80	0.527027
MGYG000001400	pan	MGYG000001400	EX_cpd00029_e0	Acetate-e0 Exchange	11.1751	11.1811	11.1751	4	80	0.527027
MGYG000001400	pan	MGYG000001400	EX_cpd00047_e0	Formate-e0 Exchange	0	0.00547256	0.00544471	4	80	0.527027
MGYG000001400	pan	MGYG000001400	EX_cpd00036_e0	Succinate-e0 Exchange	0.00544471	0.00545457	0.00544471	4	80	0.527027
MGYG000001400	pan	MGYG000001400	EX_cpd11640_e0	H2-e0 Exchange	22.7244	22.7292	22.7245	4	90	0.52848
MGYG000001400	pan	MGYG000001400	EX_cpd00029_e0	Acetate-e0 Exchange	11.1862	11.1863	11.1862	4	90	0.52848
MGYG000001400	pan	MGYG000001400	EX_cpd00036_e0	Succinate-e0 Exchange	0.00545972	0.00547799	0.00545973	4	90	0.52848
MGYG000001400	pan	MGYG000001400	EX_cpd00047_e0	Formate-e0 Exchange	0	0.0047683	0.00471684	4	90	0.52848
MGYG000001400	pan	MGYG000001400	EX_cpd11640_e0	H2-e0 Exchange	18.2555	18.2725	18.2677	5	60	0.467452
MGYG000001400	pan	MGYG000001400	EX_cpd00029_e0	Acetate-e0 Exchange	8.88661	8.8988	8.88662	5	60	0.467452
MGYG000001400	pan	MGYG000001400	EX_cpd00047_e0	Formate-e0 Exchange	0	0.00483627	0.00482924	5	60	0.467452
MGYG000001400	pan	MGYG000001400	EX_cpd00036_e0	Succinate-e0 Exchange	0.00482924	0.00483158	0.00482924	5	60	0.467452
MGYG000001400	pan	MGYG000001400	EX_cpd11640_e0	H2-e0 Exchange	22.7375	22.7438	22.7383	5	80	0.52661
MGYG000001400	pan	MGYG000001400	EX_cpd00029_e0	Acetate-e0 Exchange	11.1638	11.1646	11.1639	5	80	0.52661
MGYG000001400	pan	MGYG000001400	EX_cpd00047_e0	Formate-e0 Exchange	0	0.00548417	0.00544041	5	80	0.52661
MGYG000001400	pan	MGYG000001400	EX_cpd00036_e0	Succinate-e0 Exchange	0.0054404	0.00545593	0.00544041	5	80	0.52661
MGYG000001400	pan	MGYG000001400	EX_cpd11640_e0	H2-e0 Exchange	18.289	18.2891	18.2891	5	90	0.459332
MGYG000001400	pan	MGYG000001400	EX_cpd00029_e0	Acetate-e0 Exchange	9.06847	9.06853	9.06851	5	90	0.459332
MGYG000001400	pan	MGYG000001400	EX_cpd00036_e0	Succinate-e0 Exchange	0.00474535	0.00476175	0.00474536	5	90	0.459332
MGYG000001400	pan	MGYG000001400	EX_cpd11640_e0	H2-e0 Exchange	18.2821	18.2871	18.287	6	60	0.466364
MGYG000001400	pan	MGYG000001400	EX_cpd00029_e0	Acetate-e0 Exchange	8.91122	8.91136	8.9113	6	60	0.466364
MGYG000001400	pan	MGYG000001400	EX_cpd00047_e0	Formate-e0 Exchange	0	0.00491924	0	6	60	0.466364
MGYG000001400	pan	MGYG000001400	EX_cpd00036_e0	Succinate-e0 Exchange	0.00481799	0.00485363	0.004818	6	60	0.466364
MGYG000001400	pan	MGYG000001400	EX_cpd11640_e0	H2-e0 Exchange	22.6977	22.7085	22.703	6	80	0.529026
MGYG000001400	pan	MGYG000001400	EX_cpd00029_e0	Acetate-e0 Exchange	11.1507	11.156	11.1507	6	80	0.529026
MGYG000001400	pan	MGYG000001400	EX_cpd00047_e0	Formate-e0 Exchange	0	0.00547557	0.00546536	6	80	0.529026
MGYG000001400	pan	MGYG000001400	EX_cpd00036_e0	Succinate-e0 Exchange	0.00546536	0.00546894	0.00546536	6	80	0.529026
MGYG000001400	pan	MGYG000001400	EX_cpd11640_e0	H2-e0 Exchange	18.9068	18.9119	18.9069	6	90	0.482491
MGYG000001400	pan	MGYG000001400	EX_cpd00029_e0	Acetate-e0 Exchange	9.23984	9.23991	9.23988	6	90	0.482491
MGYG000001400	pan	MGYG000001400	EX_cpd00047_e0	Formate-e0 Exchange	0	0.00503226	0.00498461	6	90	0.482491
MGYG000001400	pan	MGYG000001400	EX_cpd00036_e0	Succinate-e0 Exchange	0.00498461	0.00500249	0.00498461	6	90	0.482491
MGYG000001400	pan	MGYG000001400	EX_cpd11640_e0	H2-e0 Exchange	22.7282	22.7282	22.7282	7	60	0.526845
MGYG000001400	pan	MGYG000001400	EX_cpd00029_e0	Acetate-e0 Exchange	11.191	11.1911	11.1911	7	60	0.526845
MGYG000001400	pan	MGYG000001400	EX_cpd00036_e0	Succinate-e0 Exchange	0.00544283	0.00544756	0.00544283	7	60	0.526845
MGYG000001400	pan	MGYG000001400	EX_cpd11640_e0	H2-e0 Exchange	22.6977	22.7085	22.703	7	80	0.529026
MGYG000001400	pan	MGYG000001400	EX_cpd00029_e0	Acetate-e0 Exchange	11.1507	11.156	11.1507	7	80	0.529026
MGYG000001400	pan	MGYG000001400	EX_cpd00047_e0	Formate-e0 Exchange	0	0.00547549	0.00546536	7	80	0.529026
MGYG000001400	pan	MGYG000001400	EX_cpd00036_e0	Succinate-e0 Exchange	0.00546536	0.00546895	0.00546536	7	80	0.529026
MGYG000001400	pan	MGYG000001400	EX_cpd11640_e0	H2-e0 Exchange	18.9068	18.9119	18.9119	7	90	0.482491
MGYG000001400	pan	MGYG000001400	EX_cpd00029_e0	Acetate-e0 Exchange	9.23984	9.23991	9.23988	7	90	0.482491
MGYG000001400	pan	MGYG000001400	EX_cpd00047_e0	Formate-e0 Exchange	0	0.00503226	0	7	90	0.482491
MGYG000001400	pan	MGYG000001400	EX_cpd00036_e0	Succinate-e0 Exchange	0.00498461	0.00500248	0.00498461	7	90	0.482491
MGYG000001400	pan	MGYG000001400	EX_cpd11640_e0	H2-e0 Exchange	18.2555	18.2603	18.2555	8	60	0.467452
MGYG000001400	pan	MGYG000001400	EX_cpd00029_e0	Acetate-e0 Exchange	8.8988	8.8988	8.8988	8	60	0.467452
MGYG000001400	pan	MGYG000001400	EX_cpd00047_e0	Formate-e0 Exchange	0	0.00483629	0.00482924	8	60	0.467452
MGYG000001400	pan	MGYG000001400	EX_cpd00036_e0	Succinate-e0 Exchange	0.00482924	0.00483222	0.00482924	8	60	0.467452
MGYG000001400	pan	MGYG000001400	EX_cpd11640_e0	H2-e0 Exchange	22.5513	22.5513	22.5513	8	80	0.52107
MGYG000001400	pan	MGYG000001400	EX_cpd00029_e0	Acetate-e0 Exchange	11.0946	11.0946	11.0946	8	80	0.52107
MGYG000001400	pan	MGYG000001400	EX_cpd00036_e0	Succinate-e0 Exchange	0.00538317	0.00539316	0.00538317	8	80	0.52107
MGYG000001400	pan	MGYG000001400	EX_cpd11640_e0	H2-e0 Exchange	17.6597	17.6597	17.6597	8	90	0.445352
MGYG000001400	pan	MGYG000001400	EX_cpd00029_e0	Acetate-e0 Exchange	8.73177	8.73181	8.73179	8	90	0.445352
MGYG000001400	pan	MGYG000001400	EX_cpd00036_e0	Succinate-e0 Exchange	0.00460093	0.0046123	0.00460093	8	90	0.445352
MGYG000001400	pan	MGYG000001400	EX_cpd11640_e0	H2-e0 Exchange	18.2555	18.2603	18.2555	9	60	0.467452
MGYG000001400	pan	MGYG000001400	EX_cpd00029_e0	Acetate-e0 Exchange	8.8988	8.89881	8.8988	9	60	0.467452
MGYG000001400	pan	MGYG000001400	EX_cpd00047_e0	Formate-e0 Exchange	0	0.00483603	0.00482924	9	60	0.467452
MGYG000001400	pan	MGYG000001400	EX_cpd00036_e0	Succinate-e0 Exchange	0.00482924	0.00483158	0.00482924	9	60	0.467452
MGYG000001400	pan	MGYG000001400	EX_cpd11640_e0	H2-e0 Exchange	22.7231	22.7343	22.7289	9	80	0.528027
MGYG000001400	pan	MGYG000001400	EX_cpd00029_e0	Acetate-e0 Exchange	11.1629	11.1686	11.1629	9	80	0.528027
MGYG000001400	pan	MGYG000001400	EX_cpd00047_e0	Formate-e0 Exchange	0	0.00552911	0.00545504	9	80	0.528027
MGYG000001400	pan	MGYG000001400	EX_cpd00036_e0	Succinate-e0 Exchange	0.00545503	0.00548123	0.00545504	9	80	0.528027
MGYG000001400	pan	MGYG000001400	EX_cpd11640_e0	H2-e0 Exchange	17.6616	17.6617	17.6617	9	90	0.445278
MGYG000001400	pan	MGYG000001400	EX_cpd00029_e0	Acetate-e0 Exchange	8.73264	8.73266	8.73266	9	90	0.445278
MGYG000001400	pan	MGYG000001400	EX_cpd00036_e0	Succinate-e0 Exchange	0.00460016	0.00460589	0.00460016	9	90	0.445278
MGYG000001694	pan	MGYG000001694	EX_cpd11640_e0	H2-e0 Exchange	0	6.52864	0	10	60	0.204975
MGYG000001694	pan	MGYG000001694	EX_cpd00047_e0	Formate-e0 Exchange	0	6.52864	6.51459	10	60	0.204975
MGYG000001694	pan	MGYG000001694	EX_cpd00029_e0	Acetate-e0 Exchange	3.20466	3.2241	3.21197	10	60	0.204975
MGYG000001694	pan	MGYG000001694	EX_cpd00363_e0	Ethanol-e0 Exchange	2.87081	2.89803	2.88634	10	60	0.204975
MGYG000001694	pan	MGYG000001694	EX_cpd00159_e0	L-Lactate-e0 Exchange	0	0.0174936	0	10	60	0.204975
MGYG000001694	pan	MGYG000001694	EX_cpd11640_e0	H2-e0 Exchange	0	6.52758	0	10	80	0.204975
MGYG000001694	pan	MGYG000001694	EX_cpd00047_e0	Formate-e0 Exchange	0	6.52758	6.51459	10	80	0.204975
MGYG000001694	pan	MGYG000001694	EX_cpd00029_e0	Acetate-e0 Exchange	3.20466	3.22304	3.21197	10	80	0.204975
MGYG000001694	pan	MGYG000001694	EX_cpd00363_e0	Ethanol-e0 Exchange	2.8724	2.89803	2.88634	10	80	0.204975
MGYG000001694	pan	MGYG000001694	EX_cpd00159_e0	L-Lactate-e0 Exchange	0	0.016435	0	10	80	0.204975
MGYG000001694	pan	MGYG000001694	EX_cpd00029_e0	Acetate-e0 Exchange	2.84121	9.38807	4.77619	10	90	0.204975
MGYG000001694	pan	MGYG000001694	EX_cpd11640_e0	H2-e0 Exchange	0	6.8488	0	10	90	0.204975
MGYG000001694	pan	MGYG000001694	EX_cpd00363_e0	Ethanol-e0 Exchange	0	5.47209	0.14704	10	90	0.204975
MGYG000001694	pan	MGYG000001694	EX_cpd00159_e0	L-Lactate-e0 Exchange	0	5.42409	4.84903	10	90	0.204975
MGYG000001694	pan	MGYG000001694	EX_cpd00141_e0	Propionate-e0 Exchange	0	0.670957	0	10	90	0.204975
MGYG000001694	pan	MGYG000001694	EX_cpd00036_e0	Succinate-e0 Exchange	0	0.383051	0	10	90	0.204975
MGYG000001694	pan	MGYG000001694	EX_cpd11640_e0	H2-e0 Exchange	0	6.55894	0	1	60	0.204975
MGYG000001694	pan	MGYG000001694	EX_cpd00047_e0	Formate-e0 Exchange	0	6.55894	6.54489	1	60	0.204975
MGYG000001694	pan	MGYG000001694	EX_cpd00029_e0	Acetate-e0 Exchange	3.2198	3.23925	3.22712	1	60	0.204975
MGYG000001694	pan	MGYG000001694	EX_cpd00363_e0	Ethanol-e0 Exchange	2.88595	2.91317	2.90148	1	60	0.204975
MGYG000001694	pan	MGYG000001694	EX_cpd00159_e0	L-Lactate-e0 Exchange	0	0.0174944	0	1	60	0.204975
MGYG000001694	pan	MGYG000001694	EX_cpd00141_e0	Propionate-e0 Exchange	0	0.00536593	0	1	60	0.204975
MGYG000001694	pan	MGYG000001694	EX_cpd00047_e0	Formate-e0 Exchange	0	6.55894	6.54489	1	80	0.204975
MGYG000001694	pan	MGYG000001694	EX_cpd11640_e0	H2-e0 Exchange	0	6.55894	0	1	80	0.204975
MGYG000001694	pan	MGYG000001694	EX_cpd00029_e0	Acetate-e0 Exchange	3.2198	3.23925	3.22712	1	80	0.204975
MGYG000001694	pan	MGYG000001694	EX_cpd00363_e0	Ethanol-e0 Exchange	2.88596	2.91317	2.90148	1	80	0.204975
MGYG000001694	pan	MGYG000001694	EX_cpd00159_e0	L-Lactate-e0 Exchange	0	0.0174952	0	1	80	0.204975
MGYG000001694	pan	MGYG000001694	EX_cpd00141_e0	Propionate-e0 Exchange	0	0.00536568	0	1	80	0.204975
MGYG000001694	pan	MGYG000001694	EX_cpd00029_e0	Acetate-e0 Exchange	5.33066	6.34784	5.50521	1	90	0.204975
MGYG000001694	pan	MGYG000001694	EX_cpd00047_e0	Formate-e0 Exchange	0	3.64835	2.72869	1	90	0.204975
MGYG000001694	pan	MGYG000001694	EX_cpd11640_e0	H2-e0 Exchange	0	3.64835	0	1	90	0.204975
MGYG000001694	pan	MGYG000001694	EX_cpd00363_e0	Ethanol-e0 Exchange	0.854124	2.16562	1.37755	1	90	0.204975
[truncated: 95,835 more rows]

## Sheet: Table S6
Table S6. Prediction accuracy of MAG-GEMs, iso-GEMs, and pan-GEMs summarized by SGB. The table summarizes the raw values and their normalization by the total number of predictions (True Positives - TP, True Negatives - TN, False Positives - FP, and False Negatives - FN). Accuracy was estimated based on fermentation product predictions from MAG-GEMs, ISO-GEMs, and PAN-GEMs, aggregated at the SGB l…
			MTF									FVA
SGB_id	model_type	completeness_level	TP	TN	FP	FN	TP%	TN%	FP%	FN%	MCC	TP	TN	FP	FN	TP%	TN%	FP%	FN%	MCC
MGYG000000044	pan	50	10	50	10	10	0.125	0.625	0.125	0.125	0.333333	10	48	12	10	0.125	0.6	0.15	0.125	0.290929
MGYG000000044	pan	60	10	50	10	10	0.125	0.625	0.125	0.125	0.333333	10	50	10	10	0.125	0.625	0.125	0.125	0.333333
MGYG000000044	pan	70	10	50	10	10	0.125	0.625	0.125	0.125	0.333333	10	50	10	10	0.125	0.625	0.125	0.125	0.333333
MGYG000000044	pan	80	10	50	10	10	0.125	0.625	0.125	0.125	0.333333	10	45	15	10	0.125	0.5625	0.1875	0.125	0.23355
MGYG000000044	pan	90	10	50	10	10	0.125	0.625	0.125	0.125	0.333333	10	48	12	10	0.125	0.6	0.15	0.125	0.290929
MGYG000000074	pan	50	16	21	9	34	0.2	0.2625	0.1125	0.425	0.0208893	20	17	13	30	0.25	0.2125	0.1625	0.375	-0.0327807
MGYG000000074	pan	60	13	20	10	37	0.1625	0.25	0.125	0.4625	-0.0784415	16	17	13	34	0.2	0.2125	0.1625	0.425	-0.114135
MGYG000000074	pan	70	21	22	8	29	0.2625	0.275	0.1	0.3625	0.154418	28	17	13	22	0.35	0.2125	0.1625	0.275	0.122683
MGYG000000074	pan	80	23	25	5	27	0.2875	0.3125	0.0625	0.3375	0.297733	26	20	10	24	0.325	0.25	0.125	0.3	0.18165
MGYG000000074	pan	90	26	26	4	24	0.325	0.325	0.05	0.3	0.386667	30	19	11	20	0.375	0.2375	0.1375	0.25	0.225995
MGYG000000076	pan	50	29	20	0	31	0.3625	0.25	0	0.3875	0.435365	29	20	0	31	0.3625	0.25	0	0.3875	0.435365
MGYG000000076	pan	60	30	20	0	30	0.375	0.25	0	0.375	0.447214	30	20	0	30	0.375	0.25	0	0.375	0.447214
MGYG000000076	pan	70	38	20	0	22	0.475	0.25	0	0.275	0.54917	38	20	0	22	0.475	0.25	0	0.275	0.54917
MGYG000000076	pan	80	25	20	0	35	0.3125	0.25	0	0.4375	0.389249	25	20	0	35	0.3125	0.25	0	0.4375	0.389249
MGYG000000076	pan	90	22	20	0	38	0.275	0.25	0	0.475	0.35558	23	20	0	37	0.2875	0.25	0	0.4625	0.366746
MGYG000000113	pan	50	30	40	0	10	0.375	0.5	0	0.125	0.774597	30	40	0	10	0.375	0.5	0	0.125	0.774597
MGYG000000113	pan	60	30	40	0	10	0.375	0.5	0	0.125	0.774597	30	40	0	10	0.375	0.5	0	0.125	0.774597
MGYG000000113	pan	70	30	40	0	10	0.375	0.5	0	0.125	0.774597	30	40	0	10	0.375	0.5	0	0.125	0.774597
MGYG000000113	pan	80	30	40	0	10	0.375	0.5	0	0.125	0.774597	30	40	0	10	0.375	0.5	0	0.125	0.774597
MGYG000000113	pan	90	30	40	0	10	0.375	0.5	0	0.125	0.774597	30	40	0	10	0.375	0.5	0	0.125	0.774597
MGYG000000146	pan	90	30	20	0	30	0.375	0.25	0	0.375	0.447214	40	20	0	20	0.5	0.25	0	0.25	0.57735
MGYG000000196	pan	50	20	10	0	50	0.25	0.125	0	0.625	0.218218	30	6	4	40	0.375	0.075	0.05	0.5	0.0191145
MGYG000000196	pan	60	20	10	0	50	0.25	0.125	0	0.625	0.218218	30	10	0	40	0.375	0.125	0	0.5	0.29277
MGYG000000196	pan	70	20	10	0	50	0.25	0.125	0	0.625	0.218218	30	10	0	40	0.375	0.125	0	0.5	0.29277
MGYG000000196	pan	80	24	10	0	46	0.3	0.125	0	0.575	0.247436	30	10	0	40	0.375	0.125	0	0.5	0.29277
MGYG000000196	pan	90	20	10	0	50	0.25	0.125	0	0.625	0.218218	30	10	0	40	0.375	0.125	0	0.5	0.29277
MGYG000000199	pan	70	30	36	4	10	0.375	0.45	0.05	0.125	0.657438	30	36	4	10	0.375	0.45	0.05	0.125	0.657438
MGYG000000199	pan	80	28	38	2	12	0.35	0.475	0.025	0.15	0.671317	31	37	3	9	0.3875	0.4625	0.0375	0.1125	0.70801
MGYG000000208	pan	70	26	20	10	24	0.325	0.25	0.125	0.3	0.18165	31	20	10	19	0.3875	0.25	0.125	0.2375	0.277651
MGYG000000208	pan	80	19	21	9	31	0.2375	0.2625	0.1125	0.3875	0.0811998	19	21	9	31	0.2375	0.2625	0.1125	0.3875	0.0811998
MGYG000000208	pan	90	20	17	13	30	0.25	0.2125	0.1625	0.375	-0.0327807	20	17	13	30	0.25	0.2125	0.1625	0.375	-0.0327807
MGYG000000212	pan	90	21	20	0	39	0.2625	0.25	0	0.4875	0.344447	24	14	6	36	0.3	0.175	0.075	0.45	0.0894427
MGYG000000231	pan	50	20	10	10	40	0.25	0.125	0.125	0.5	-0.149071	22	10	10	38	0.275	0.125	0.125	0.475	-0.117851
MGYG000000231	pan	60	20	10	10	40	0.25	0.125	0.125	0.5	-0.149071	20	10	10	40	0.25	0.125	0.125	0.5	-0.149071
MGYG000000231	pan	70	20	4	16	40	0.25	0.05	0.2	0.5	-0.406181	20	4	16	40	0.25	0.05	0.2	0.5	-0.406181
MGYG000000231	pan	80	20	10	10	40	0.25	0.125	0.125	0.5	-0.149071	20	10	10	40	0.25	0.125	0.125	0.5	-0.149071
MGYG000000231	pan	90	20	11	9	40	0.25	0.1375	0.1125	0.5	-0.105088	20	11	9	40	0.25	0.1375	0.1125	0.5	-0.105088
MGYG000000254	pan	50	30	30	0	20	0.375	0.375	0	0.25	0.6	50	10	20	0	0.625	0.125	0.25	0	0.48795
MGYG000000254	pan	60	30	30	0	20	0.375	0.375	0	0.25	0.6	50	7	23	0	0.625	0.0875	0.2875	0	0.399772
MGYG000000254	pan	70	31	30	0	19	0.3875	0.375	0	0.2375	0.61611	50	10	20	0	0.625	0.125	0.25	0	0.48795
MGYG000000254	pan	80	31	30	0	19	0.3875	0.375	0	0.2375	0.61611	50	9	21	0	0.625	0.1125	0.2625	0	0.459639
MGYG000000254	pan	90	30	30	0	20	0.375	0.375	0	0.25	0.6	50	10	20	0	0.625	0.125	0.25	0	0.48795
MGYG000000258	pan	50	40	20	0	20	0.5	0.25	0	0.25	0.57735	40	20	0	20	0.5	0.25	0	0.25	0.57735
MGYG000000258	pan	60	40	20	0	20	0.5	0.25	0	0.25	0.57735	40	20	0	20	0.5	0.25	0	0.25	0.57735
MGYG000000258	pan	70	40	20	0	20	0.5	0.25	0	0.25	0.57735	40	20	0	20	0.5	0.25	0	0.25	0.57735
MGYG000000258	pan	80	39	20	0	21	0.4875	0.25	0	0.2625	0.563093	40	20	0	20	0.5	0.25	0	0.25	0.57735
MGYG000000258	pan	90	40	20	0	20	0.5	0.25	0	0.25	0.57735	40	20	0	20	0.5	0.25	0	0.25	0.57735
MGYG000000262	pan	60	20	39	1	20	0.25	0.4875	0.0125	0.25	0.539781	23	37	3	17	0.2875	0.4625	0.0375	0.2125	0.533761
MGYG000000262	pan	70	20	40	0	20	0.25	0.5	0	0.25	0.57735	21	37	3	19	0.2625	0.4625	0.0375	0.2375	0.49099
MGYG000000262	pan	80	20	38	2	20	0.25	0.475	0.025	0.25	0.503903	24	35	5	16	0.3	0.4375	0.0625	0.2	0.494048
MGYG000000262	pan	90	21	38	2	19	0.2625	0.475	0.025	0.2375	0.52475	22	33	7	18	0.275	0.4125	0.0875	0.225	0.390038
MGYG000001292	pan	50	30	30	0	20	0.375	0.375	0	0.25	0.6	30	30	0	20	0.375	0.375	0	0.25	0.6
MGYG000001292	pan	60	30	30	0	20	0.375	0.375	0	0.25	0.6	30	30	0	20	0.375	0.375	0	0.25	0.6
MGYG000001292	pan	70	30	30	0	20	0.375	0.375	0	0.25	0.6	30	30	0	20	0.375	0.375	0	0.25	0.6
MGYG000001292	pan	80	29	29	1	21	0.3625	0.3625	0.0125	0.2625	0.546667	29	29	1	21	0.3625	0.3625	0.0125	0.2625	0.546667
MGYG000001292	pan	90	30	30	0	20	0.375	0.375	0	0.25	0.6	30	30	0	20	0.375	0.375	0	0.25	0.6
MGYG000001300	pan	50	10	30	10	30	0.125	0.375	0.125	0.375	0	10	30	10	30	0.125	0.375	0.125	0.375	0
MGYG000001300	pan	60	8	28	12	32	0.1	0.35	0.15	0.4	-0.11547	8	28	12	32	0.1	0.35	0.15	0.4	-0.11547
MGYG000001300	pan	70	11	30	10	29	0.1375	0.375	0.125	0.3625	0.0284095	12	30	10	28	0.15	0.375	0.125	0.35	0.0559893
MGYG000001300	pan	80	10	30	10	30	0.125	0.375	0.125	0.375	0	10	30	10	30	0.125	0.375	0.125	0.375	0
MGYG000001300	pan	90	11	30	10	29	0.1375	0.375	0.125	0.3625	0.0284095	11	30	10	29	0.1375	0.375	0.125	0.3625	0.0284095
MGYG000001313	pan	60	22	40	0	18	0.275	0.5	0	0.225	0.615882	24	31	9	16	0.3	0.3875	0.1125	0.2	0.380878
MGYG000001313	pan	70	30	34	6	10	0.375	0.425	0.075	0.125	0.603023	34	31	9	6	0.425	0.3875	0.1125	0.075	0.626765
MGYG000001313	pan	80	25	35	5	15	0.3125	0.4375	0.0625	0.1875	0.516398	28	32	8	12	0.35	0.4	0.1	0.15	0.502519
MGYG000001313	pan	90	29	31	9	11	0.3625	0.3875	0.1125	0.1375	0.500626	38	30	10	2	0.475	0.375	0.125	0.025	0.714435
MGYG000001337	pan	50	30	28	2	20	0.375	0.35	0.025	0.25	0.527046	40	25	5	10	0.5	0.3125	0.0625	0.125	0.61807
MGYG000001337	pan	60	30	30	0	20	0.375	0.375	0	0.25	0.6	40	28	2	10	0.5	0.35	0.025	0.125	0.710936
MGYG000001337	pan	70	30	27	3	20	0.375	0.3375	0.0375	0.25	0.491711	40	25	5	10	0.5	0.3125	0.0625	0.125	0.61807
MGYG000001337	pan	80	30	23	7	20	0.375	0.2875	0.0875	0.25	0.356026	40	23	7	10	0.5	0.2875	0.0875	0.125	0.557272
MGYG000001337	pan	90	29	22	8	21	0.3625	0.275	0.1	0.2625	0.304241	36	20	10	14	0.45	0.25	0.125	0.175	0.378673
MGYG000001345	pan	70	20	40	0	20	0.25	0.5	0	0.25	0.57735	20	30	10	20	0.25	0.375	0.125	0.25	0.258199
MGYG000001345	pan	90	20	39	1	20	0.25	0.4875	0.0125	0.25	0.539781	20	30	10	20	0.25	0.375	0.125	0.25	0.258199
MGYG000001346	pan	50	20	40	0	20	0.25	0.5	0	0.25	0.57735	20	30	10	20	0.25	0.375	0.125	0.25	0.258199
MGYG000001346	pan	60	20	40	0	20	0.25	0.5	0	0.25	0.57735	20	30	10	20	0.25	0.375	0.125	0.25	0.258199
MGYG000001346	pan	70	20	38	2	20	0.25	0.475	0.025	0.25	0.503903	21	29	11	19	0.2625	0.3625	0.1375	0.2375	0.255155
MGYG000001346	pan	80	20	40	0	20	0.25	0.5	0	0.25	0.57735	20	30	10	20	0.25	0.375	0.125	0.25	0.258199
MGYG000001346	pan	90	20	40	0	20	0.25	0.5	0	0.25	0.57735	20	30	10	20	0.25	0.375	0.125	0.25	0.258199
MGYG000001367	pan	90	20	40	0	20	0.25	0.5	0	0.25	0.57735	20	40	0	20	0.25	0.5	0	0.25	0.57735
MGYG000001374	pan	50	20	20	10	30	0.25	0.25	0.125	0.375	0.0666667	49	20	10	1	0.6125	0.25	0.125	0.0125	0.711525
MGYG000001374	pan	60	20	20	10	30	0.25	0.25	0.125	0.375	0.0666667	27	20	10	23	0.3375	0.25	0.125	0.2875	0.200669
MGYG000001374	pan	70	20	20	10	30	0.25	0.25	0.125	0.375	0.0666667	20	20	10	30	0.25	0.25	0.125	0.375	0.0666667
MGYG000001374	pan	80	20	20	10	30	0.25	0.25	0.125	0.375	0.0666667	28	19	11	22	0.35	0.2375	0.1375	0.275	0.187253
MGYG000001374	pan	90	22	20	10	28	0.275	0.25	0.125	0.35	0.105409	38	20	10	12	0.475	0.25	0.125	0.15	0.421637
MGYG000001378	pan	50	20	30	0	30	0.25	0.375	0	0.375	0.447214	20	20	10	30	0.25	0.25	0.125	0.375	0.0666667
MGYG000001378	pan	60	20	30	0	30	0.25	0.375	0	0.375	0.447214	20	21	9	30	0.25	0.2625	0.1125	0.375	0.100707
MGYG000001378	pan	70	20	30	0	30	0.25	0.375	0	0.375	0.447214	20	20	10	30	0.25	0.25	0.125	0.375	0.0666667
MGYG000001378	pan	80	20	30	0	30	0.25	0.375	0	0.375	0.447214	20	20	10	30	0.25	0.25	0.125	0.375	0.0666667
MGYG000001378	pan	90	20	28	2	30	0.25	0.35	0.025	0.375	0.361409	20	20	10	30	0.25	0.25	0.125	0.375	0.0666667
MGYG000001380	pan	50	27	40	10	3	0.3375	0.5	0.125	0.0375	0.679686	28	40	10	2	0.35	0.5	0.125	0.025	0.710936
MGYG000001380	pan	60	30	40	10	0	0.375	0.5	0.125	0	0.774597	30	40	10	0	0.375	0.5	0.125	0	0.774597
MGYG000001380	pan	70	23	44	6	7	0.2875	0.55	0.075	0.0875	0.651241	27	43	7	3	0.3375	0.5375	0.0875	0.0375	0.744288
MGYG000001380	pan	80	29	43	7	1	0.3625	0.5375	0.0875	0.0125	0.804449	29	43	7	1	0.3625	0.5375	0.0875	0.0125	0.804449
MGYG000001380	pan	90	25	45	5	5	0.3125	0.5625	0.0625	0.0625	0.733333	27	45	5	3	0.3375	0.5625	0.0625	0.0375	0.790569
MGYG000001400	pan	60	25	30	10	15	0.3125	0.375	0.125	0.1875	0.377964	26	30	10	14	0.325	0.375	0.125	0.175	0.402015
MGYG000001400	pan	80	27	30	10	13	0.3375	0.375	0.125	0.1625	0.4262	27	30	10	13	0.3375	0.375	0.125	0.1625	0.4262
MGYG000001400	pan	90	22	30	10	18	0.275	0.375	0.125	0.225	0.306186	23	30	10	17	0.2875	0.375	0.125	0.2125	0.330094
MGYG000001694	pan	60	30	19	1	30	0.375	0.2375	0.0125	0.375	0.399967	54	13	7	6	0.675	0.1625	0.0875	0.075	0.559644
MGYG000001694	pan	80	30	20	0	30	0.375	0.25	0	0.375	0.447214	53	11	9	7	0.6625	0.1375	0.1125	0.0875	0.449346
MGYG000001694	pan	90	33	20	0	27	0.4125	0.25	0	0.3375	0.483779	59	10	10	1	0.7375	0.125	0.125	0.0125	0.607738
MGYG000002353	pan	90	16	20	30	14	0.2	0.25	0.375	0.175	-0.0652884	20	20	30	10	0.25	0.25	0.375	0.125	0.0666667
MGYG000002372	pan	90	40	0	0	40	0.5	0	0	0.5	0	79	0	0	1	0.9875	0	0	0.0125	0
MGYG000002395	pan	50	30	30	0	20	0.375	0.375	0	0.25	0.6	30	30	0	20	0.375	0.375	0	0.25	0.6
MGYG000002395	pan	60	28	28	2	22	0.35	0.35	0.025	0.275	0.493333	30	28	2	20	0.375	0.35	0.025	0.25	0.527046
MGYG000002395	pan	70	28	30	0	22	0.35	0.375	0	0.275	0.568399	30	30	0	20	0.375	0.375	0	0.25	0.6
MGYG000002395	pan	80	30	30	0	20	0.375	0.375	0	0.25	0.6	30	30	0	20	0.375	0.375	0	0.25	0.6
MGYG000002395	pan	90	28	30	0	22	0.35	0.375	0	0.275	0.568399	30	30	0	20	0.375	0.375	0	0.25	0.6
MGYG000002396	pan	50	30	30	0	20	0.375	0.375	0	0.25	0.6	30	30	0	20	0.375	0.375	0	0.25	0.6
MGYG000002396	pan	60	30	30	0	20	0.375	0.375	0	0.25	0.6	30	30	0	20	0.375	0.375	0	0.25	0.6
MGYG000002396	pan	70	30	30	0	20	0.375	0.375	0	0.25	0.6	30	30	0	20	0.375	0.375	0	0.25	0.6
MGYG000002396	pan	80	30	30	0	20	0.375	0.375	0	0.25	0.6	30	30	0	20	0.375	0.375	0	0.25	0.6
MGYG000002396	pan	90	33	30	0	17	0.4125	0.375	0	0.2125	0.649058	33	30	0	17	0.4125	0.375	0	0.2125	0.649058
MGYG000002438	pan	50	20	50	0	10	0.25	0.625	0	0.125	0.745356	20	47	3	10	0.25	0.5875	0.0375	0.125	0.648925
MGYG000002438	pan	60	20	50	0	10	0.25	0.625	0	0.125	0.745356	20	49	1	10	0.25	0.6125	0.0125	0.125	0.711525
MGYG000002438	pan	70	20	50	0	10	0.25	0.625	0	0.125	0.745356	20	50	0	10	0.25	0.625	0	0.125	0.745356
MGYG000002438	pan	80	20	50	0	10	0.25	0.625	0	0.125	0.745356	20	50	0	10	0.25	0.625	0	0.125	0.745356
MGYG000002438	pan	90	20	50	0	10	0.25	0.625	0	0.125	0.745356	20	48	2	10	0.25	0.6	0.025	0.125	0.679449
MGYG000002454	pan	50	22	30	20	8	0.275	0.375	0.25	0.1	0.323153	24	30	20	6	0.3	0.375	0.25	0.075	0.389249
MGYG000002454	pan	60	27	30	20	3	0.3375	0.375	0.25	0.0375	0.491711	28	26	24	2	0.35	0.325	0.3	0.025	0.460132
MGYG000002454	pan	70	27	30	20	3	0.3375	0.375	0.25	0.0375	0.491711	27	30	20	3	0.3375	0.375	0.25	0.0375	0.491711
MGYG000002454	pan	80	29	30	20	1	0.3625	0.375	0.25	0.0125	0.563112	30	29	21	0	0.375	0.3625	0.2625	0	0.584103
MGYG000002454	pan	90	29	30	20	1	0.3625	0.375	0.25	0.0125	0.563112	29	27	23	1	0.3625	0.3375	0.2875	0.0125	0.514265
MGYG000002455	pan	70	20	36	4	20	0.25	0.45	0.05	0.25	0.436436	20	30	10	20	0.25	0.375	0.125	0.25	0.258199
MGYG000002455	pan	80	20	40	0	20	0.25	0.5	0	0.25	0.57735	20	30	10	20	0.25	0.375	0.125	0.25	0.258199
MGYG000002455	pan	90	20	40	0	20	0.25	0.5	0	0.25	0.57735	20	30	10	20	0.25	0.375	0.125	0.25	0.258199
MGYG000002469	pan	80	30	30	0	20	0.375	0.375	0	0.25	0.6	30	30	0	20	0.375	0.375	0	0.25	0.6
MGYG000002469	pan	90	30	30	0	20	0.375	0.375	0	0.25	0.6	30	30	0	20	0.375	0.375	0	0.25	0.6
MGYG000002470	pan	90	20	40	0	20	0.25	0.5	0	0.25	0.57735	20	30	10	20	0.25	0.375	0.125	0.25	0.258199
MGYG000002492	pan	50	12	24	6	38	0.15	0.3	0.075	0.475	0.0463739	12	24	6	38	0.15	0.3	0.075	0.475	0.0463739
MGYG000002492	pan	60	12	24	6	38	0.15	0.3	0.075	0.475	0.0463739	12	22	8	38	0.15	0.275	0.1	0.475	-0.0298142
MGYG000002492	pan	70	11	21	9	39	0.1375	0.2625	0.1125	0.4875	-0.0894427	11	19	11	39	0.1375	0.2375	0.1375	0.4875	-0.15902
MGYG000002492	pan	80	11	25	5	39	0.1375	0.3125	0.0625	0.4875	0.0645497	11	22	8	39	0.1375	0.275	0.1	0.4875	-0.0530898
MGYG000002492	pan	90	13	25	5	37	0.1625	0.3125	0.0625	0.4625	0.108206	13	18	12	37	0.1625	0.225	0.15	0.4625	-0.146225
MGYG000002506	pan	50	30	0	20	30	0.375	0	0.25	0.375	-0.447214	30	0	20	30	0.375	0	0.25	0.375	-0.447214
MGYG000002506	pan	60	30	0	20	30	0.375	0	0.25	0.375	-0.447214	35	0	20	25	0.4375	0	0.25	0.3125	-0.389249
MGYG000002506	pan	70	30	0	20	30	0.375	0	0.25	0.375	-0.447214	34	0	20	26	0.425	0	0.25	0.325	-0.400617
MGYG000002506	pan	80	30	0	20	30	0.375	0	0.25	0.375	-0.447214	39	0	20	21	0.4875	0	0.25	0.2625	-0.344447
MGYG000002506	pan	90	29	1	19	31	0.3625	0.0125	0.2375	0.3875	-0.412479	35	1	19	25	0.4375	0.0125	0.2375	0.3125	-0.338983
MGYG000002528	pan	50	10	25	5	40	0.125	0.3125	0.0625	0.5	0.0413449	10	22	8	40	0.125	0.275	0.1	0.5	-0.0772898
MGYG000002528	pan	60	10	29	1	40	0.125	0.3625	0.0125	0.5	0.234301	10	26	4	40	0.125	0.325	0.05	0.5	0.0849412
MGYG000002528	pan	70	12	27	3	38	0.15	0.3375	0.0375	0.475	0.173649	12	22	8	38	0.15	0.275	0.1	0.475	-0.0298142
MGYG000002528	pan	80	10	26	4	40	0.125	0.325	0.05	0.5	0.0849412	10	20	10	40	0.125	0.25	0.125	0.5	-0.149071
MGYG000002528	pan	90	10	30	0	40	0.125	0.375	0	0.5	0.29277	11	27	3	39	0.1375	0.3375	0.0375	0.4875	0.152894
MGYG000002538	pan	50	10	31	29	10	0.125	0.3875	0.3625	0.125	0.0144383	10	27	33	10	0.125	0.3375	0.4125	0.125	-0.0434236
MGYG000002538	pan	60	10	22	38	10	0.125	0.275	0.475	0.125	-0.117851	10	18	42	10	0.125	0.225	0.525	0.125	-0.181568
MGYG000002538	pan	70	10	27	33	10	0.125	0.3375	0.4125	0.125	-0.0434236	10	20	40	10	0.125	0.25	0.5	0.125	-0.149071
MGYG000002538	pan	80	10	22	38	10	0.125	0.275	0.475	0.125	-0.117851	10	22	38	10	0.125	0.275	0.475	0.125	-0.117851
MGYG000002538	pan	90	10	20	40	10	0.125	0.25	0.5	0.125	-0.149071	10	16	44	10	0.125	0.2	0.55	0.125	-0.215717
MGYG000002549	pan	60	20	30	0	30	0.25	0.375	0	0.375	0.447214	30	30	0	20	0.375	0.375	0	0.25	0.6
MGYG000002549	pan	70	20	30	0	30	0.25	0.375	0	0.375	0.447214	30	30	0	20	0.375	0.375	0	0.25	0.6
MGYG000002549	pan	80	20	30	0	30	0.25	0.375	0	0.375	0.447214	30	30	0	20	0.375	0.375	0	0.25	0.6
MGYG000002549	pan	90	20	30	0	30	0.25	0.375	0	0.375	0.447214	30	30	0	20	0.375	0.375	0	0.25	0.6
MGYG000003681	pan	50	26	30	0	24	0.325	0.375	0	0.3	0.537484	37	30	0	13	0.4625	0.375	0	0.1625	0.718526
MGYG000003681	pan	60	26	30	0	24	0.325	0.375	0	0.3	0.537484	36	30	0	14	0.45	0.375	0	0.175	0.700649
MGYG000003681	pan	70	34	30	0	16	0.425	0.375	0	0.2	0.665942	44	30	0	6	0.55	0.375	0	0.075	0.856349
MGYG000003681	pan	80	33	30	0	17	0.4125	0.375	0	0.2125	0.649058	44	30	0	6	0.55	0.375	0	0.075	0.856349
MGYG000003681	pan	90	41	30	0	9	0.5125	0.375	0	0.1125	0.79421	50	30	0	0	0.625	0.375	0	0	1
MGYG000003683	pan	50	34	30	0	16	0.425	0.375	0	0.2	0.665942	34	30	0	16	0.425	0.375	0	0.2	0.665942
MGYG000003683	pan	60	32	30	0	18	0.4	0.375	0	0.225	0.632456	32	30	0	18	0.4	0.375	0	0.225	0.632456
MGYG000003683	pan	70	30	30	0	20	0.375	0.375	0	0.25	0.6	30	30	0	20	0.375	0.375	0	0.25	0.6
MGYG000003683	pan	80	30	30	0	20	0.375	0.375	0	0.25	0.6	30	30	0	20	0.375	0.375	0	0.25	0.6
MGYG000003683	pan	90	30	30	0	20	0.375	0.375	0	0.25	0.6	30	30	0	20	0.375	0.375	0	0.25	0.6
MGYG000000044	iso	90	30	132	30	24	0.138889	0.611111	0.138889	0.111111	0.358057	32	129	33	22	0.148148	0.597222	0.152778	0.101852	0.367143
MGYG000000074	iso	90	28	28	2	22	0.35	0.35	0.025	0.275	0.493333	28	22	8	22	0.35	0.275	0.1	0.275	0.28545
MGYG000000076	iso	90	24	24	0	48	0.25	0.25	0	0.5	0.333333	24	24	0	48	0.25	0.25	0	0.5	0.333333
MGYG000000113	iso	90	51	66	2	17	0.375	0.485294	0.0147059	0.125	0.738787	51	66	2	17	0.375	0.485294	0.0147059	0.125	0.738787
MGYG000000146	iso	90	82	54	0	80	0.37963	0.25	0	0.37037	0.451642	94	54	0	68	0.435185	0.25	0	0.314815	0.506785
MGYG000000196	iso	90	73	30	0	137	0.304167	0.125	0	0.570833	0.249893	108	28	2	102	0.45	0.116667	0.00833333	0.425	0.297106
MGYG000000208	iso	90	19	13	17	31	0.2375	0.1625	0.2125	0.3875	-0.18165	19	13	17	31	0.2375	0.1625	0.2125	0.3875	-0.18165
MGYG000000212	iso	90	44	58	2	136	0.183333	0.241667	0.00833333	0.566667	0.232243	81	36	24	99	0.3375	0.15	0.1	0.4125	0.0436436
MGYG000000231	iso	90	36	13	13	42	0.346154	0.125	0.125	0.403846	-0.0333642	36	13	13	42	0.346154	0.125	0.125	0.403846	-0.0333642
MGYG000000254	iso	90	33	31	2	22	0.375	0.352273	0.0227273	0.25	0.533547	53	11	22	2	0.602273	0.125	0.25	0.0227273	0.40518
MGYG000000258	iso	90	84	44	0	48	0.477273	0.25	0	0.272727	0.551677	84	44	0	48	0.477273	0.25	0	0.272727	0.551677
MGYG000000262	iso	90	24	33	11	20	0.272727	0.375	0.125	0.227273	0.301836	24	33	11	20	0.272727	0.375	0.125	0.227273	0.301836
MGYG000001292	iso	90	316	351	0	269	0.337607	0.375	0	0.287393	0.552998	351	351	0	234	0.375	0.375	0	0.25	0.6
MGYG000001300	iso	90	13	40	12	39	0.125	0.384615	0.115385	0.375	0.0225018	13	40	12	39	0.125	0.384615	0.115385	0.375	0.0225018
MGYG000001313	iso	90	34	34	10	10	0.386364	0.386364	0.113636	0.113636	0.545455	43	33	11	1	0.488636	0.375	0.125	0.0113636	0.746816
MGYG000001337	iso	90	158	109	47	102	0.379808	0.262019	0.112981	0.245192	0.296711	208	103	53	52	0.5	0.247596	0.127404	0.125	0.460853
MGYG000001345	iso	90	67	114	10	57	0.270161	0.459677	0.0403226	0.229839	0.496743	70	79	45	54	0.282258	0.318548	0.181452	0.217742	0.202146
MGYG000001346	iso	90	195	210	158	173	0.264946	0.285326	0.214674	0.235054	0.100627	265	180	188	103	0.360054	0.244565	0.255435	0.139946	0.215054
MGYG000001367	iso	90	29	47	1	19	0.302083	0.489583	0.0104167	0.197917	0.629253	29	41	7	19	0.302083	0.427083	0.0729167	0.197917	0.473365
MGYG000001374	iso	90	20	20	10	30	0.25	0.25	0.125	0.375	0.0666667	38	20	10	12	0.475	0.25	0.125	0.15	0.421637
MGYG000001378	iso	90	121	164	4	159	0.270089	0.366071	0.00892857	0.354911	0.44075	128	111	57	152	0.285714	0.247768	0.127232	0.339286	0.115885
MGYG000001380	iso	90	62	73	47	10	0.322917	0.380208	0.244792	0.0520833	0.458763	62	71	49	10	0.322917	0.369792	0.255208	0.0520833	0.443852
MGYG000001400	iso	90	36	54	18	36	0.25	0.375	0.125	0.25	0.258199	36	54	18	36	0.25	0.375	0.125	0.25	0.258199
MGYG000001694	iso	90	113	78	6	139	0.33631	0.232143	0.0178571	0.41369	0.341318	208	47	37	44	0.619048	0.139881	0.110119	0.130952	0.375066
MGYG000002353	iso	90	172	353	267	200	0.173387	0.355847	0.269153	0.201613	0.030918	239	234	386	133	0.240927	0.235887	0.389113	0.134073	0.0199473
MGYG000002372	iso	90	52	0	0	52	0.5	0	0	0.5	0	91	0	0	13	0.875	0	0	0.125	0
MGYG000002395	iso	90	97	177	0	198	0.205508	0.375	0	0.419492	0.393954	177	177	0	118	0.375	0.375	0	0.25	0.6
MGYG000002396	iso	90	135	108	0	45	0.46875	0.375	0	0.15625	0.727607	146	108	0	34	0.506944	0.375	0	0.118056	0.785431
MGYG000002438	iso	90	124	299	6	59	0.254098	0.612705	0.0122951	0.120902	0.720506	128	280	25	55	0.262295	0.57377	0.0512295	0.112705	0.644369
MGYG000002454	iso	90	52	77	28	11	0.309524	0.458333	0.166667	0.0654762	0.541603	52	70	35	11	0.309524	0.416667	0.208333	0.0654762	0.476743
MGYG000002455	iso	90	33	60	0	27	0.275	0.5	0	0.225	0.615882	34	45	15	26	0.283333	0.375	0.125	0.216667	0.322126
MGYG000002469	iso	90	111	111	0	74	0.375	0.375	0	0.25	0.6	111	111	0	74	0.375	0.375	0	0.25	0.6
MGYG000002470	iso	90	24	48	0	24	0.25	0.5	0	0.25	0.57735	24	36	12	24	0.25	0.375	0.125	0.25	0.258199
MGYG000002492	iso	90	39	77	40	156	0.125	0.246795	0.128205	0.5	-0.157958	39	77	40	156	0.125	0.246795	0.128205	0.5	-0.157958
MGYG000002506	iso	90	4792	432	3886	8162	0.277443	0.0250116	0.224988	0.472557	-0.459024	5611	383	3935	7343	0.324861	0.0221746	0.227825	0.425139	-0.416411
MGYG000002528	iso	90	19	37	20	76	0.125	0.243421	0.131579	0.5	-0.167244	19	35	22	76	0.125	0.230263	0.144737	0.5	-0.202851
MGYG000002538	iso	90	165	470	514	163	0.125762	0.358232	0.391768	0.124238	-0.0167323	165	457	527	163	0.125762	0.348323	0.401677	0.124238	-0.0282059
MGYG000002549	iso	90	56	69	0	59	0.304348	0.375	0	0.320652	0.512348	74	61	8	41	0.402174	0.331522	0.0434783	0.222826	0.513829
MGYG000003681	iso	90	127	95	1	33	0.496094	0.371094	0.00390625	0.128906	0.758459	155	87	9	5	0.605469	0.339844	0.0351562	0.0195312	0.882852
MGYG000003683	iso	90	155	168	0	125	0.345982	0.375	0	0.279018	0.563388	175	168	0	105	0.390625	0.375	0	0.234375	0.620174
MGYG000000044	mag	50	113	318	108	29	0.198944	0.559859	0.190141	0.0510563	0.481604	118	281	145	24	0.207746	0.494718	0.255282	0.0422535	0.426047
MGYG000000044	mag	60	157	478	158	55	0.185142	0.563679	0.186321	0.0648585	0.441027	173	403	233	39	0.204009	0.475236	0.274764	0.0459906	0.389791
MGYG000000044	mag	70	205	659	223	89	0.17432	0.560374	0.189626	0.0756803	0.399993	227	560	322	67	0.193027	0.47619	0.27381	0.0569728	0.353276
MGYG000000044	mag	80	231	822	258	129	0.160417	0.570833	0.179167	0.0895833	0.368285	268	644	436	92	0.186111	0.447222	0.302778	0.0638889	0.295163
MGYG000000044	mag	90	278	1173	291	210	0.142418	0.600922	0.149078	0.107582	0.353404	311	1031	433	177	0.159324	0.528176	0.221824	0.0906762	0.304502
MGYG000000074	mag	50	75	87	30	120	0.240385	0.278846	0.0961538	0.384615	0.131352	87	78	39	108	0.278846	0.25	0.125	0.346154	0.111316
MGYG000000074	mag	60	147	172	62	243	0.235577	0.275641	0.099359	0.389423	0.114849	183	156	78	207	0.293269	0.25	0.125	0.331731	0.133376
MGYG000000074	mag	70	256	300	69	359	0.260163	0.304878	0.070122	0.364837	0.235999	301	273	96	314	0.305894	0.277439	0.097561	0.319106	0.226246
MGYG000000074	mag	80	375	437	58	450	0.284091	0.331061	0.0439394	0.340909	0.347885	447	380	115	378	0.338636	0.287879	0.0871212	0.286364	0.303026
MGYG000000074	mag	90	680	726	45	605	0.330739	0.353113	0.0218872	0.294261	0.47706	719	609	162	566	0.349708	0.296206	0.0787938	0.275292	0.341834
MGYG000000076	mag	50	144	82	38	216	0.3	0.170833	0.0791667	0.45	0.0743733	154	80	40	206	0.320833	0.166667	0.0833333	0.429167	0.0833363
MGYG000000076	mag	60	170	107	31	244	0.307971	0.193841	0.0561594	0.442029	0.16737	194	106	32	220	0.351449	0.192029	0.057971	0.398551	0.20845
MGYG000000076	mag	70	191	141	23	301	0.291159	0.214939	0.035061	0.458841	0.229024	213	137	27	279	0.324695	0.208841	0.0411585	0.425305	0.241191
MGYG000000076	mag	80	273	179	37	375	0.315972	0.207176	0.0428241	0.434028	0.225693	301	175	41	347	0.34838	0.202546	0.0474537	0.40162	0.243227
MGYG000000076	mag	90	462	404	12	786	0.277644	0.242788	0.00721154	0.472356	0.327481	479	401	15	769	0.287861	0.240986	0.00901442	0.462139	0.329589
MGYG000000113	mag	50	73	111	21	59	0.276515	0.420455	0.0795455	0.223485	0.411353	76	111	21	56	0.287879	0.420455	0.0795455	0.212121	0.432134
MGYG000000113	mag	60	143	245	39	141	0.251761	0.431338	0.068662	0.248239	0.392377	164	244	40	120	0.288732	0.429577	0.0704225	0.211268	0.455047
MGYG000000113	mag	70	168	291	33	156	0.259259	0.449074	0.0509259	0.240741	0.450383	203	290	34	121	0.313272	0.447531	0.0524691	0.186728	0.541491
MGYG000000113	mag	80	195	320	36	161	0.273876	0.449438	0.0505618	0.226124	0.477	236	319	37	120	0.331461	0.448034	0.0519663	0.168539	0.57483
MGYG000000113	mag	90	347	509	59	221	0.305458	0.448063	0.0519366	0.194542	0.529015	400	509	59	168	0.352113	0.448063	0.0519366	0.147887	0.611721
MGYG000000146	mag	90	106	62	2	86	0.414062	0.242188	0.0078125	0.335938	0.456664	118	62	2	74	0.460938	0.242188	0.0078125	0.289062	0.506171
MGYG000000196	mag	50	129	36	0	123	0.447917	0.125	0	0.427083	0.340445	171	31	5	81	0.59375	0.107639	0.0173611	0.28125	0.366121
MGYG000000196	mag	60	250	67	1	226	0.459559	0.123162	0.00183824	0.415441	0.338678	351	59	9	125	0.645221	0.108456	0.0165441	0.229779	0.422944
MGYG000000196	mag	70	288	88	0	328	0.409091	0.125	0	0.465909	0.314485	422	75	13	194	0.599432	0.106534	0.0184659	0.275568	0.365728
MGYG000000196	mag	80	157	51	0	200	0.384804	0.125	0	0.490196	0.298926	226	44	7	131	0.553922	0.107843	0.0171569	0.321078	0.331304
MGYG000000196	mag	90	316	122	0	538	0.32377	0.125	0	0.55123	0.261531	463	112	10	391	0.474385	0.114754	0.0102459	0.400615	0.304529
MGYG000000199	mag	70	73	147	21	95	0.217262	0.4375	0.0625	0.282738	0.344772	95	145	23	73	0.282738	0.431548	0.0684524	0.217262	0.448914
MGYG000000199	mag	80	67	172	20	125	0.174479	0.447917	0.0520833	0.325521	0.292388	89	172	20	103	0.231771	0.447917	0.0520833	0.268229	0.398538
MGYG000000208	mag	70	100	118	65	205	0.204918	0.241803	0.133197	0.420082	-0.0279609	110	112	71	195	0.22541	0.229508	0.145492	0.39959	-0.0273833
MGYG000000208	mag	80	118	119	91	232	0.210714	0.2125	0.1625	0.414286	-0.0962829	138	117	93	212	0.246429	0.208929	0.166071	0.378571	-0.0477662
MGYG000000208	mag	90	345	287	268	580	0.233108	0.193919	0.181081	0.391892	-0.108023	367	285	270	558	0.247973	0.192568	0.182432	0.377027	-0.0877345
MGYG000000212	mag	90	97	62	10	119	0.336806	0.215278	0.0347222	0.413194	0.27796	120	53	19	96	0.416667	0.184028	0.0659722	0.333333	0.252743
MGYG000000231	mag	50	73	46	22	131	0.268382	0.169118	0.0808824	0.481618	0.0311666	78	44	24	126	0.286765	0.161765	0.0882353	0.463235	0.0263067
MGYG000000231	mag	60	131	66	56	235	0.268443	0.135246	0.114754	0.481557	-0.0900403	143	62	60	223	0.293033	0.127049	0.122951	0.456967	-0.0888118
MGYG000000231	mag	70	175	77	95	341	0.25436	0.111919	0.138081	0.49564	-0.189044	190	75	97	326	0.276163	0.109012	0.140988	0.473837	-0.171889
MGYG000000231	mag	80	279	95	147	447	0.288223	0.0981405	0.15186	0.461777	-0.194648	301	87	155	425	0.31095	0.089876	0.160124	0.43905	-0.195959
MGYG000000231	mag	90	628	213	291	884	0.311508	0.105655	0.144345	0.438492	-0.140878	633	201	303	879	0.313988	0.0997024	0.150298	0.436012	-0.158489
MGYG000000254	mag	50	158	133	41	132	0.340517	0.286638	0.0883621	0.284483	0.302452	173	118	56	117	0.372845	0.25431	0.12069	0.252155	0.266012
MGYG000000254	mag	60	320	240	96	240	0.357143	0.267857	0.107143	0.267857	0.27735	360	206	130	200	0.401786	0.229911	0.145089	0.223214	0.248921
MGYG000000254	mag	70	408	315	93	272	0.375	0.289522	0.0854779	0.25	0.361375	468	245	163	212	0.430147	0.225184	0.149816	0.194853	0.283202
MGYG000000254	mag	80	535	458	76	355	0.375702	0.321629	0.0533708	0.249298	0.448771	674	279	255	216	0.473315	0.195927	0.179073	0.151685	0.284423
MGYG000000254	mag	90	728	678	63	507	0.368421	0.343117	0.0318826	0.256579	0.498444	1004	312	429	231	0.508097	0.157895	0.217105	0.116903	0.253776
MGYG000000258	mag	50	428	291	11	478	0.354305	0.240894	0.00910596	0.395695	0.392501	443	290	12	463	0.366722	0.240066	0.00993377	0.383278	0.401449
MGYG000000258	mag	60	435	312	2	507	0.346338	0.248408	0.00159236	0.403662	0.414013	460	312	2	482	0.366242	0.248408	0.00159236	0.383758	0.432777
MGYG000000258	mag	70	473	313	7	487	0.369531	0.244531	0.00546875	0.380469	0.421126	495	311	9	465	0.386719	0.242969	0.00703125	0.363281	0.432055
MGYG000000258	mag	80	611	374	2	517	0.40625	0.24867	0.00132979	0.34375	0.472635	638	374	2	490	0.424202	0.24867	0.00132979	0.325798	0.490693
MGYG000000258	mag	90	1059	558	0	615	0.474462	0.25	0	0.275538	0.548578	1065	558	0	609	0.477151	0.25	0	0.272849	0.551542
MGYG000000262	mag	60	67	92	36	61	0.261719	0.359375	0.140625	0.238281	0.246943	73	88	40	55	0.285156	0.34375	0.15625	0.214844	0.259601
MGYG000000262	mag	70	100	142	50	92	0.260417	0.369792	0.130208	0.239583	0.26688	112	131	61	80	0.291667	0.341146	0.158854	0.208333	0.266935
MGYG000000262	mag	80	110	134	50	74	0.298913	0.36413	0.13587	0.201087	0.328897	114	119	65	70	0.309783	0.32337	0.17663	0.190217	0.266403
MGYG000000262	mag	90	362	499	189	326	0.263081	0.362645	0.137355	0.236919	0.256592	379	462	226	309	0.275436	0.335756	0.164244	0.224564	0.22402
MGYG000001292	mag	50	270	322	65	375	0.261628	0.312016	0.0629845	0.363372	0.259154	318	321	66	327	0.30814	0.311047	0.0639535	0.31686	0.322988
MGYG000001292	mag	60	260	337	65	410	0.242537	0.314366	0.0606343	0.382463	0.238432	326	336	66	344	0.304104	0.313433	0.0615672	0.320896	0.324065
MGYG000001292	mag	70	299	407	64	486	0.238057	0.324045	0.0509554	0.386943	0.261668	396	406	65	389	0.315287	0.323248	0.0517516	0.309713	0.368071
MGYG000001292	mag	80	410	546	21	535	0.271164	0.361111	0.0138889	0.353836	0.425555	540	545	22	405	0.357143	0.36045	0.0145503	0.267857	0.533582
MGYG000001292	mag	90	669	772	2	621	0.324128	0.374031	0.000968992	0.300872	0.53333	816	772	2	474	0.395349	0.374031	0.000968992	0.229651	0.623523
MGYG000001300	mag	50	64	173	87	196	0.123077	0.332692	0.167308	0.376923	-0.0974375	68	167	93	192	0.130769	0.321154	0.178846	0.369231	-0.103987
MGYG000001300	mag	60	115	365	143	393	0.113189	0.359252	0.140748	0.386811	-0.063316	128	348	160	380	0.125984	0.34252	0.15748	0.374016	-0.0698857
MGYG000001300	mag	70	133	443	141	451	0.11387	0.379281	0.120719	0.38613	-0.0161639	145	428	156	439	0.124144	0.366438	0.133562	0.375856	-0.0215328
MGYG000001300	mag	80	144	546	154	556	0.102857	0.39	0.11	0.397143	-0.0174502	151	531	169	549	0.107857	0.379286	0.120714	0.392143	-0.0306186
MGYG000001300	mag	90	167	709	163	705	0.0957569	0.406537	0.0934633	0.404243	0.00585569	176	702	170	696	0.100917	0.402523	0.0974771	0.399083	0.008627
MGYG000001313	mag	60	132	121	43	32	0.402439	0.368902	0.131098	0.097561	0.543908	146	107	57	18	0.445122	0.32622	0.17378	0.054878	0.558711
MGYG000001313	mag	70	145	139	45	39	0.394022	0.377717	0.122283	0.105978	0.543767	171	102	82	13	0.464674	0.277174	0.222826	0.0353261	0.521772
MGYG000001313	mag	80	188	187	57	56	0.385246	0.383197	0.116803	0.114754	0.53689	212	130	114	32	0.434426	0.266393	0.233607	0.0655738	0.426442
MGYG000001313	mag	90	334	336	96	98	0.386574	0.388889	0.111111	0.113426	0.550932	411	271	161	21	0.475694	0.313657	0.186343	0.0243056	0.611717
MGYG000001337	mag	50	128	79	50	87	0.372093	0.229651	0.145349	0.252907	0.201277	149	63	66	66	0.43314	0.18314	0.19186	0.19186	0.181395
MGYG000001337	mag	60	145	91	71	125	0.335648	0.210648	0.164352	0.289352	0.0956292	177	65	97	93	0.409722	0.150463	0.224537	0.215278	0.0570832
MGYG000001337	mag	70	238	152	85	157	0.376582	0.240506	0.134494	0.248418	0.236196	286	109	128	109	0.452532	0.172468	0.202532	0.172468	0.187362
MGYG000001337	mag	80	356	235	98	199	0.400901	0.26464	0.11036	0.224099	0.336209	452	138	195	103	0.509009	0.155405	0.219595	0.115991	0.249126
MGYG000001337	mag	90	621	431	175	389	0.384282	0.266708	0.108292	0.240718	0.315753	801	369	237	209	0.495668	0.228342	0.146658	0.129332	0.406012
MGYG000001345	mag	70	133	157	35	59	0.346354	0.408854	0.0911458	0.153646	0.514452	156	91	101	36	0.40625	0.236979	0.263021	0.09375	0.304435
MGYG000001345	mag	90	243	338	50	145	0.313144	0.435567	0.064433	0.186856	0.513038	260	226	162	128	0.335052	0.291237	0.208763	0.164948	0.253553
MGYG000001346	mag	50	314	331	197	214	0.297348	0.313447	0.186553	0.202652	0.221706	354	262	266	174	0.335227	0.248106	0.251894	0.164773	0.169256
MGYG000001346	mag	60	511	532	312	333	0.302725	0.315166	0.184834	0.197275	0.235855	599	387	457	245	0.354858	0.229265	0.270735	0.145142	0.173819
MGYG000001346	mag	70	589	606	378	395	0.299289	0.307927	0.192073	0.200711	0.214463	724	431	553	260	0.367886	0.219004	0.280996	0.132114	0.182038
MGYG000001346	mag	80	614	587	409	382	0.308233	0.294679	0.205321	0.191767	0.205899	771	381	615	225	0.387048	0.191265	0.308735	0.112952	0.170218
MGYG000001346	mag	90	632	633	483	484	0.283154	0.283602	0.216398	0.216846	0.133513	832	468	648	284	0.37276	0.209677	0.290323	0.12724	0.174413
MGYG000001367	mag	90	117	196	12	91	0.28125	0.471154	0.0288462	0.21875	0.545699	119	176	32	89	0.286058	0.423077	0.0769231	0.213942	0.434918
MGYG000001374	mag	50	98	137	25	172	0.226852	0.31713	0.0578704	0.398148	0.223825	107	135	27	163	0.247685	0.3125	0.0625	0.377315	0.240329
MGYG000001374	mag	60	176	204	45	239	0.26506	0.307229	0.0677711	0.35994	0.250034	199	203	46	216	0.299699	0.305723	0.0692771	0.325301	0.295754
MGYG000001374	mag	70	194	238	59	301	0.244949	0.300505	0.0744949	0.380051	0.20067	235	234	63	260	0.296717	0.295455	0.0795455	0.328283	0.26245
MGYG000001374	mag	80	376	421	134	549	0.254054	0.284459	0.0905405	0.370946	0.168131	507	417	138	418	0.342568	0.281757	0.0932432	0.282432	0.29237
MGYG000001374	mag	90	497	487	236	708	0.25778	0.252593	0.122407	0.36722	0.0857983	845	487	236	360	0.438278	0.252593	0.122407	0.186722	0.365628
MGYG000001378	mag	50	95	77	31	85	0.329861	0.267361	0.107639	0.295139	0.234939	119	50	58	61	0.413194	0.173611	0.201389	0.211806	0.123419
MGYG000001378	mag	60	158	141	45	152	0.318548	0.284274	0.0907258	0.306452	0.263616	216	92	94	94	0.435484	0.185484	0.189516	0.189516	0.191398
MGYG000001378	mag	70	243	230	52	227	0.323138	0.305851	0.0691489	0.301862	0.329806	325	144	138	145	0.432181	0.191489	0.183511	0.192819	0.201168
MGYG000001378	mag	80	234	212	46	196	0.340116	0.30814	0.0668605	0.284884	0.360568	301	119	139	129	0.4375	0.172965	0.202035	0.1875	0.162579
MGYG000001378	mag	90	481	598	35	574	0.284953	0.354265	0.0207346	0.340047	0.421003	542	385	248	513	0.32109	0.228081	0.146919	0.30391	0.118329
MGYG000001380	mag	50	95	222	58	73	0.212054	0.495536	0.129464	0.162946	0.365817	98	218	62	70	0.21875	0.486607	0.138393	0.15625	0.365655
MGYG000001380	mag	60	94	245	65	92	0.189516	0.493952	0.131048	0.185484	0.306742	103	236	74	83	0.207661	0.475806	0.149194	0.167339	0.318376
MGYG000001380	mag	70	124	248	112	92	0.215278	0.430556	0.194444	0.159722	0.258867	142	238	122	74	0.246528	0.413194	0.211806	0.128472	0.309481
MGYG000001380	mag	80	232	410	185	125	0.243697	0.430672	0.194328	0.131303	0.330723	264	394	201	93	0.277311	0.413866	0.211134	0.0976891	0.38903
MGYG000001380	mag	90	510	635	390	105	0.310976	0.387195	0.237805	0.0640244	0.436613	523	601	424	92	0.318902	0.366463	0.258537	0.0560976	0.428044
MGYG000001400	mag	60	69	90	38	59	0.269531	0.351562	0.148438	0.230469	0.245514	76	81	47	52	0.296875	0.316406	0.183594	0.203125	0.226736
MGYG000001400	mag	80	86	111	49	74	0.26875	0.346875	0.153125	0.23125	0.234126	94	110	50	66	0.29375	0.34375	0.15625	0.20625	0.276385
MGYG000001400	mag	90	313	438	158	283	0.262584	0.36745	0.13255	0.237416	0.265983	325	437	159	271	0.272651	0.366611	0.133389	0.227349	0.283576
MGYG000001694	mag	60	83	54	14	121	0.305147	0.198529	0.0514706	0.444853	0.181685	110	53	15	94	0.404412	0.194853	0.0551471	0.345588	0.276847
MGYG000001694	mag	80	118	79	11	152	0.327778	0.219444	0.0305556	0.422222	0.284287	172	75	15	98	0.477778	0.208333	0.0416667	0.272222	0.407661
MGYG000001694	mag	90	624	396	16	612	0.378641	0.240291	0.00970874	0.371359	0.414039	995	256	156	241	0.603762	0.15534	0.0946602	0.146238	0.402285
MGYG000002353	mag	90	118	257	158	131	0.177711	0.387048	0.237952	0.197289	0.0915255	163	172	243	86	0.245482	0.259036	0.365964	0.129518	0.0686088
MGYG000002372	mag	90	271	0	0	241	0.529297	0	0	0.470703	0	438	0	0	74	0.855469	0	0	0.144531	0
MGYG000002395	mag	50	233	348	45	422	0.222328	0.332061	0.0429389	0.402672	0.264524	261	348	45	394	0.249046	0.332061	0.0429389	0.375954	0.302361
MGYG000002395	mag	60	310	416	46	460	0.251623	0.337662	0.0373377	0.373377	0.32365	364	415	47	406	0.295455	0.336851	0.0381494	0.329545	0.380928
MGYG000002395	mag	70	329	445	35	471	0.257031	0.347656	0.0273438	0.367969	0.363088	439	445	35	361	0.342969	0.347656	0.0273438	0.282031	0.47705
MGYG000002395	mag	80	375	529	17	535	0.257555	0.363324	0.0116758	0.367445	0.41579	557	528	18	353	0.382555	0.362637	0.0123626	0.242445	0.573541
MGYG000002395	mag	90	399	761	1	871	0.196358	0.374508	0.000492126	0.428642	0.380926	801	761	1	469	0.394193	0.374508	0.000492126	0.230807	0.623396
MGYG000002396	mag	50	88	83	37	112	0.275	0.259375	0.115625	0.35	0.13065	112	79	41	88	0.35	0.246875	0.128125	0.275	0.211603
MGYG000002396	mag	60	107	102	21	98	0.32622	0.310976	0.0640244	0.29878	0.348569	129	102	21	76	0.393293	0.310976	0.0640244	0.231707	0.445603
MGYG000002396	mag	70	180	200	34	210	0.288462	0.320513	0.0544872	0.336538	0.32252	239	200	34	151	0.383013	0.320513	0.0544872	0.241987	0.456254
MGYG000002396	mag	80	290	315	18	265	0.326577	0.35473	0.0202703	0.298423	0.476496	374	315	18	181	0.421171	0.35473	0.0202703	0.203829	0.604297
MGYG000002396	mag	90	625	596	1	370	0.392588	0.374372	0.000628141	0.232412	0.620898	755	596	1	240	0.474246	0.374372	0.000628141	0.150754	0.734005
MGYG000002438	mag	50	262	499	116	107	0.26626	0.507114	0.117886	0.10874	0.518976	274	439	176	95	0.278455	0.446138	0.178862	0.0965447	0.443496
MGYG000002438	mag	60	370	715	135	140	0.272059	0.525735	0.0992647	0.102941	0.567797	392	621	229	118	0.288235	0.456618	0.168382	0.0867647	0.485193
MGYG000002438	mag	70	391	764	151	158	0.267077	0.521858	0.103142	0.107923	0.548604	425	631	284	124	0.290301	0.431011	0.193989	0.0846995	0.449248
MGYG000002438	mag	80	474	957	153	192	0.266892	0.538851	0.0861486	0.108108	0.581328	526	728	382	140	0.296171	0.40991	0.21509	0.0788288	0.431604
MGYG000002438	mag	90	561	1333	42	264	0.255	0.605909	0.0190909	0.12	0.704881	605	1195	180	220	0.275	0.543182	0.0818182	0.1	0.60879
MGYG000002454	mag	50	111	206	94	69	0.23125	0.429167	0.195833	0.14375	0.296875	128	194	106	52	0.266667	0.404167	0.220833	0.108333	0.346525
MGYG000002454	mag	60	123	248	102	87	0.219643	0.442857	0.182143	0.155357	0.290602	139	237	113	71	0.248214	0.423214	0.201786	0.126786	0.329935
MGYG000002454	mag	70	186	376	149	129	0.221429	0.447619	0.177381	0.153571	0.303203	201	356	169	114	0.239286	0.42381	0.20119	0.135714	0.308343
MGYG000002454	mag	80	252	492	183	153	0.233333	0.455556	0.169444	0.141667	0.346577	276	449	226	129	0.255556	0.415741	0.209259	0.119444	0.336493
MGYG000002454	mag	90	588	1004	331	213	0.275281	0.470037	0.154963	0.0997191	0.475354	623	899	436	178	0.291667	0.42088	0.20412	0.0833333	0.436874
MGYG000002455	mag	70	150	197	39	86	0.317797	0.417373	0.0826271	0.182203	0.479953	167	150	86	69	0.353814	0.317797	0.182203	0.146186	0.344114
MGYG000002455	mag	80	121	174	22	75	0.308673	0.443878	0.0561224	0.191327	0.524647	130	123	73	66	0.331633	0.313776	0.186224	0.168367	0.291002
MGYG000002455	mag	90	325	576	20	271	0.272651	0.483221	0.0167785	0.227349	0.56422	333	422	174	263	0.279362	0.354027	0.145973	0.220638	0.269804
MGYG000002469	mag	80	80	99	3	90	0.294118	0.363971	0.0110294	0.330882	0.463839	97	99	3	73	0.356618	0.363971	0.0110294	0.268382	0.543374
MGYG000002469	mag	90	362	379	2	273	0.356299	0.373031	0.0019685	0.268701	0.570285	399	379	2	236	0.392717	0.373031	0.0019685	0.232283	0.617157
MGYG000002470	mag	90	113	175	21	83	0.288265	0.446429	0.0535714	0.211735	0.494795	129	120	76	67	0.329082	0.306122	0.193878	0.170918	0.270694
MGYG000002492	mag	50	70	180	225	605	0.0648148	0.166667	0.208333	0.560185	-0.490941	72	173	232	603	0.0666667	0.160185	0.214815	0.558333	-0.501832
MGYG000002492	mag	60	71	199	320	794	0.0513006	0.143786	0.231214	0.573699	-0.574735	79	189	330	786	0.0570809	0.136561	0.238439	0.567919	-0.57774
MGYG000002492	mag	70	96	259	317	864	0.0625	0.16862	0.20638	0.5625	-0.491733	98	247	329	862	0.0638021	0.160807	0.214193	0.561198	-0.506909
MGYG000002492	mag	80	116	350	370	1084	0.0604167	0.182292	0.192708	0.564583	-0.464549	118	332	388	1082	0.0614583	0.172917	0.202083	0.563542	-0.484125
MGYG000002492	mag	90	234	548	319	1211	0.101211	0.237024	0.137976	0.523789	-0.233782	236	535	332	1209	0.102076	0.231401	0.143599	0.522924	-0.24697
MGYG000002506	mag	50	499	113	159	317	0.45864	0.10386	0.14614	0.29136	0.0238789	579	84	188	237	0.532169	0.0772059	0.172794	0.217831	0.0174534
MGYG000002506	mag	60	549	153	163	399	0.434335	0.121044	0.128956	0.315665	0.0552562	685	100	216	263	0.54193	0.0791139	0.170886	0.20807	0.037353
MGYG000002506	mag	70	567	139	193	429	0.426958	0.104669	0.145331	0.323042	-0.0105448	742	85	247	254	0.558735	0.064006	0.185994	0.191265	0.000997106
MGYG000002506	mag	80	561	128	218	477	0.405347	0.0924855	0.157514	0.344653	-0.0782125	758	62	284	280	0.547688	0.0447977	0.205202	0.202312	-0.0909118
MGYG000002506	mag	90	683	96	436	913	0.320959	0.0451128	0.204887	0.429041	-0.339593	877	58	474	719	0.412124	0.0272556	0.222744	0.337876	-0.307113
MGYG000002528	mag	50	226	237	210	519	0.189597	0.198826	0.176174	0.435403	-0.167299	252	200	247	493	0.211409	0.167785	0.207215	0.413591	-0.210316
MGYG000002528	mag	60	220	256	191	525	0.184564	0.214765	0.160235	0.440436	-0.13444	240	206	241	505	0.201342	0.172819	0.202181	0.423658	-0.214136
MGYG000002528	mag	70	265	287	259	645	0.182005	0.197115	0.177885	0.442995	-0.184736	293	217	329	617	0.201236	0.149038	0.225962	0.423764	-0.274603
MGYG000002528	mag	80	280	315	273	700	0.178571	0.200893	0.174107	0.446429	-0.180933	305	239	349	675	0.194515	0.152423	0.222577	0.430485	-0.277185
MGYG000002528	mag	90	373	480	318	957	0.175282	0.225564	0.149436	0.449718	-0.122042	387	435	363	943	0.181861	0.204417	0.170583	0.443139	-0.166103
MGYG000002538	mag	50	86	159	153	18	0.206731	0.382212	0.367788	0.0432692	0.294743	92	108	204	12	0.221154	0.259615	0.490385	0.0288462	0.220564
MGYG000002538	mag	60	110	207	201	26	0.202206	0.380515	0.369485	0.0477941	0.276676	119	147	261	17	0.21875	0.270221	0.479779	0.03125	0.222022
MGYG000002538	mag	70	64	122	124	18	0.195122	0.371951	0.378049	0.054878	0.241994	71	76	170	11	0.216463	0.231707	0.518293	0.0335366	0.171451
MGYG000002538	mag	80	57	124	128	27	0.169643	0.369048	0.380952	0.0803571	0.148537	60	94	158	24	0.178571	0.279762	0.470238	0.0714286	0.0791941
MGYG000002538	mag	90	197	521	535	155	0.139915	0.370028	0.379972	0.110085	0.045962	202	468	588	150	0.143466	0.332386	0.417614	0.106534	0.0148732
MGYG000002549	mag	60	183	157	14	102	0.401316	0.344298	0.0307018	0.223684	0.547529	225	111	60	60	0.493421	0.243421	0.131579	0.131579	0.438596
MGYG000002549	mag	70	254	242	13	171	0.373529	0.355882	0.0191176	0.251471	0.541947	329	181	74	96	0.483824	0.266176	0.108824	0.141176	0.476812
MGYG000002549	mag	80	138	129	6	87	0.383333	0.358333	0.0166667	0.241667	0.562183	172	101	34	53	0.477778	0.280556	0.0944444	0.147222	0.501576
MGYG000002549	mag	90	356	430	5	369	0.306897	0.37069	0.00431034	0.318103	0.501432	505	377	58	220	0.435345	0.325	0.05	0.189655	0.545568
MGYG000003681	mag	50	520	337	59	140	0.492424	0.319129	0.0558712	0.132576	0.621508	574	306	90	86	0.543561	0.289773	0.0852273	0.0814394	0.643746
MGYG000003681	mag	60	639	442	62	201	0.475446	0.328869	0.046131	0.149554	0.618025	739	357	147	101	0.549851	0.265625	0.109375	0.0751488	0.600694
MGYG000003681	mag	70	726	528	60	254	0.46301	0.336735	0.0382653	0.16199	0.618494	852	454	134	128	0.543367	0.289541	0.0854592	0.0816327	0.64283
MGYG000003681	mag	80	673	468	51	192	0.486272	0.33815	0.0368497	0.138728	0.658888	792	380	139	73	0.572254	0.274566	0.100434	0.0527457	0.668341
MGYG000003681	mag	90	758	568	8	202	0.49349	0.369792	0.00520833	0.13151	0.751065	902	507	69	58	0.58724	0.330078	0.0449219	0.0377604	0.823032
MGYG000003683	mag	50	251	290	40	299	0.285227	0.329545	0.0454545	0.339773	0.344886	325	290	40	225	0.369318	0.329545	0.0454545	0.255682	0.461536
MGYG000003683	mag	60	220	273	30	285	0.272277	0.337871	0.0371287	0.352723	0.352564	299	273	30	206	0.37005	0.337871	0.0371287	0.25495	0.485858
MGYG000003683	mag	70	218	257	13	232	0.302778	0.356944	0.0180556	0.322222	0.45249	311	256	14	139	0.431944	0.355556	0.0194444	0.193056	0.621906
MGYG000003683	mag	80	244	289	5	246	0.311224	0.368622	0.00637755	0.313776	0.500146	330	288	6	160	0.420918	0.367347	0.00765306	0.204082	0.638877
MGYG000003683	mag	90	481	572	1	474	0.314791	0.374346	0.00065445	0.310209	0.522906	632	572	1	323	0.413613	0.374346	0.00065445	0.211387	0.648683
